# Supplementary material for: Begomovirus-Associated Satellite DNA Diversity Captured Through Vector-Enabled Metagenomic (VEM) Surveys Using Whiteflies (Aleyrodidae)
Source: Viruses. 2016 Feb 2;8(2):36. doi: 10.3390/v8020036 (PMC4776191; doi:10.3390/v8020036)
Supplement: Supplementary File 1 [file viruses-08-00036-s001.zip]

Archive with 3 entries (3 files):
- SupplementalFileS1_IpoSatsPR-Spain_ContigSeqs.fasta
- SupplementalFileS2_Figure2_TreeSequences-IdentityScoreMatrix.xlsx
- SupplementalFileS3_Figure3_Seqs_IdentityScores23ntCoreRegion.xlsx
