# Supplementary material for: Begomovirus-Associated Satellite DNA Diversity Captured Through Vector-Enabled Metagenomic (VEM) Surveys Using Whiteflies (Aleyrodidae)
Source: Viruses. 2016 Feb 2;8(2):36. doi: 10.3390/v8020036 (PMC4776191; doi:10.3390/v8020036)
Supplement: Supplementary File 1 [file viruses-08-00036-s001.zip › SupplementalFileS1_IpoSatsPR-Spain_ContigSeqs.fasta]

>PR04_IpoSat_Ctg29
TAATATTACCAGTGCGAACCGGAGACCGCTGCCACCTGCGTTCCTCTATTCCTCATGAACAATGTAGGGGGTAGGCCGTAGGCGTTACGAAATGTGTTCATGACGTCTTAATTAAATGCGAATTTAATTATGGAAAAATAAAGAAAAAGAATACAGACACCAGAAAGATTGTTTTGCCGATTCTGCTTGGGCCTTCAATAACCATGGATATAGGTCTATCTGGCCGCGCAGCGCCAGTGCACAGAGCGAAGAGGGACCTAGCTGGCATTCCAATGCCATCGTAGGGTGGTCCATTTGCGAATTGATGTTCCCTCTCATCTAAACAGTGATTATTTGTATTCTTTACTGTTCATCATCTTCTTCGTAATTTTTACTATTTTACTGCTCTGTTTTTACCGCAGTAATTATTCTGGGTTAAAAGGGTAACTCGGGGGGGTAAATTGTCCACCGTTACACCAATTGGTATTGGTGACATTGGTGTACCATGGGTGAAATAACCAAAATGCCCTCATCCCTGTGAGTGAGAAGCGCGTGTGAGTGCGTCGGTAAAGCTGTAATCTACTTTTCCGAAAACCTCAAAAATCCGATATCTCCGTCGGTGTTGCTCAATTTGCGACACGCGCGGGCGGTGGGACATGTTAAATGCCCAAACCGCTACGCTTAGCAGCCTTGCGCTACGCCGGAGCTGTTTGCCCTTCCGGTGACGAATGACATCCATGAAGGTTCGCACTGTA
>PR04_IpoSat_Ctg28
TAATATTACCAGTGCGAACCGGAGACCGCTGCCACCTGTGTTCATGACGTCTTAATTAAATGCGAATTTAATTATGGAAAAATAAAGAAAAAGAATATAGACACCAGAAAGATTGTTTTGCCGATTCTGCTTGGGCCTTCAATAACCATGGATATAGGTCTATCTGGCCGCGCAGCGCCAGTGCACAGAGCGAAGAGGGACCTAGCTGGCATTCCAATGCCATCGTAGGGTGGTCCATTTGCGAATTGATGTTCCCTCTCATCTAAACAGTGATTATTTGTATTCTTTACTGTTCATCATCTTCTTCGTAATTTTTACTATTTTACTGCTCTGTTTTTACCGCAGTAATTATTCTGGGTTAAAAGGGTAACTCGGGGGGTAAATTGTCCACCGTTCCACCGATTGGTATTGGTGACATTGGAGACCCTGTGTGAAATTACCAAAATGCCCTCATCCATGTGAGAGAGAAGCGCGTGGGAGTGCGTCGGTAAAGCTGTAACCTACTTTTCCGAAAACCTCAAAATTCCGATATCTCCGTCGGTGTTGCTCAAATTGCTACACGCGCGGGCGGTGGGACATGTTAAATGCCCAAACCGCTACGCTTAGCAGCCTTGCGCTACGCCGGAGCTGTTTGCCCTTCCGGTGACGAATGACATCCATGGAGGTTCGCACTGTA
>PR04_IpoSat_Ctg27
TAATATTACCAGTGCGAACCGGTGACCGTTGCCACCTGCGTTTTCCGTGCTTCTGCGTTCCTTCATGAACAATGTAGGGGGTAGGCCGTAGGCGTTACGAAATGTGTTCATGTTGTCTTAATTAAATGCGAATTTAATTATGGAAAATAAAGAAAAAGAATACAGACACCAGATAATATAAACTCTAATGAAGATGGGAGCGCAGCGACAGTGCACAGAGCGAAGAGGGACCTAGCTGGCATTCCAATGCCATCGTAGGGTGGTCCATTTGCGAATTGATGTTCCCTCTCATCTAAACAGTGATTATCTGTAATCTTTACTGTGCATCATCTTCTTCGTAATTTTTACTGTTTTACTGCTCTGTTTTTACCGCAGTAATTATTCTGGGTTAAAAGGGTAACTCGGGGGGTAAATTGTCCACCGTTACACCAATTGGTATTGGAGACATTGGTGTACACTGGGTGAAATGACCAAAATGCCCTCATCCCTGTGAGAGAGAAGCGCGTGGGAGTGCGTCGGTAAAGCTGTAATCTACTTTTCCGAAAACCTCAAAACTCCGATATCTCCGTCGGTGTTGCTCAATTTGCTACACGCGCGGGCGGTGGGACATGTTAAATGCCCAAACCGCTACGCTTAGCAGCCTTGCGCTACGCCGGAGCTGTTTGCCCTTCCGGTGACGAATGACATCCATGAAGGTTCGCACTGTA
>PR04_IpoSat_Ctg25
TAATATTACCAGTGCGAACCGGTGACCGCTGCCAGCTGCGTTTTCCGTGCTTCTGCGTTCCTTGATTCCTCATGAACAATGTAGGGGGTAGGCCGTAGGCGTTACGAAATGTGTTCATGACGTCTTAATTAAATGCGAATTTAATTATGGAAAAATAAAGAAAAGGAATACAGACACCAGAAAGACTGTTTTGCCGATTCTGCTTGGGTAACAAAGGATATAGGTCTATCTGGCCGCGCAGCGCCAGTGCACAGAGCGAAGAGGGACCTAGCTGGCATTCCAATGCCATCGTAGGGTGGTCCATTTGCGAATTGATGTTCCCTCTCATCTAAACAGTGATTATTTGTATTCTTTACTGTTCATCATCTTCTTCGTAATTTTTACTGTTTTACTGCTCTGATTTTACTGCAGTAATTATTCTGGGTTAAAAGGGTAACTCGGGGGGTAAATTGTCCACCGTTCCACCAATTGGTATTGGTGACATTGGGGACACTGTGTGAAATGACCGAAATGCCCTCATCCCTGTGAGAGAGAAGCGCGTGGGAGTGCGTCGGTAAAGCTGTAATCTACTTTTCCGAAAACCTCAAAATCCGATATCTCCGTCGGTGTTGCTCAATTTGCGACACGCGCGGGCGGTGGGACATGTTAAATGCCCAAACCGCTACGCTTAGCAGCCTTGCGCTACGCCGGAGCTGTTTGCCCTTCCGGTGACGAATGACATCCATGAAGGTTCGCACTGTA
>PR04_IpoSat_Ctg21
TAATATTACCAGTGCGAACCGGTGACCGCTGCCACCTGTCGTTTTCCGTGCTCCTGCGTTCCTTGATTCCTCATGAACAATGGTAGGGGGTAGGCCGTAGGCGTTACGAAATGTGTTCATGMCGTCTTAATTAAATGCGAATTTAATTATGGAAAAAAAAGAAAAAGAATACAGACACCAGATAATACAAACTCTAATGAAGATGGGAGCGCAGCGACAGTGCACAGAGCGAAGAGGGACCTAGCTGGCATTCCAATGCCATCGTAGGGTGGTCCATTTGCGAATTGATGTTCCCTCTCATCTAAACAGTGATTATTCTGTAATCTTTACTGTTCATCATCTTCTTCGTAATTTTTACTGTTTTACTGCTCTGTTTTTACCGCAGTAATTATTCTGGGTTAAAAGGGTAATTCGGGGGGTAAATTGTCCACCGATACACCAATTGGTATTGGTGTACATTGGGGACACTGGGTGAAATGACTAAAATGCCCTCATCCCTGTGAGAGAGAAGCGCGTGGGAGTGCGTCGGTAAAGCTGTAACCTACTTTTCCGAAAACCTCAAAAATCCGATATCTCCGTCGGTGTTGCTCAATTTGCGACACGCGCGGGCGGTGGGACATGTTAAATGCCCAAACCGCTACGCTTAGCAGCCTTGCGCTACGCCGGAGCTGTTTGCCCTTCCGGTGACGAATGACATCCATGAAGGTTCGCACTGTA
>PR04_IpoSat_Ctg108
TAATATTACCAGTGCGAACCGGTGACCGGCGTTTTCCGTGCTTCTGCGTTCCTCATGAACAATGTAGGGGGTAGGCCGTAGGCGTTACGAAATGTGTTCATGCCGTCTTAATTAAATGCGAATTTAATTATGGAAAATAAAGAAAAAGAATACAGACCTTCAATAACAATGGATATATGTCTATCCGGCCGCGCAGCGGCAGTGCACAGAGCGAAGAGGGACCTAGCTGGCATTCCAATGCCATCGTAGGGTGGTCCATTTGCGAATTGATGTTCCCTCTCATCTAAACAGTAATTATCTGTAATCTTTACTGTTCATCTTCTTCTTCGTAATTTTTACTGTTTTACTGCTCTGTTTTTACCGCAGTAATTATTCTGGGTTAAAAGGGTAACTCTGGGGGTAAATTGTCCACCGTTCCACCAATTGGTATTTGGTGACATTGGGGACACTGGGTGAAATGACCAAAATGCCCTCATCCCTGTGAGAGAGAAGCGCGTGGGAGTGCGTCGGTAAAGCTGTAATCTACTTTTCCGAAAACCTCAAAACTCCGATATCTCCGTCGTCGTTGCTCAATTTGCTACACGCGCGGGCGGTGGGACATGTTAAATGCCCAAACCGCTACGCTTAGCAGCCTTGCGCTACGCCGGAGCTGTTTGCCCTTCCGGTGACGAATGACATCCATGAAGGTTCGCACTGTA
>PR04_IpoSat_Ctg11
TAATATTACCAGTGCGAACCGGTGACCGCTGCCAGCTGCGTTTTCCGTGCTTCTGCGTTCCTTGATTCCTCATGAACAATGTAGGGGGTAGGCCGTAGGCGTTACGAAATGTGTTCATGCCGTCTTAATTAAATGCGAATTTAATTATGGAAAAATGAAGAAAAAGAATACACACACCTCATACTGTTTTGCCTATTATAGGTCTGTCCGGCCGCGCCGCGGCAGTGCACAGAGCGAAGAGGGACCTAGCTGGCATTCCAATGCCATCGTAGGGTGGTCCATTTGCGAATTGATGTTCCCTCTCATCTAAACAGTGATTATCTGCAATCTTTACTGTTCATCATCTTCTTCGTAATTTTTACTGTTTTACTGCTCTGTTTTTACCGCAGTAATTATTCTGGGTTAAAAGGGTAACTCGGGGGGGTAAATTGTCCACCGTTCCACCAATTGGTATTGGAGACATTGGTGTACCATGGGTGAAATAACCAAAATGCCCTCATCCCTGTGAGTGAGAAGCGCGTGTGAGTGCGTCGGTAAAGCTGTAATCTACTTTTCCGAAAACCTCAAAAATCCGATATCTCCGTCGGTGTTGCTCAATTTGCGACACGCGCGGGCGGTGGGACATGTTAAATGCCCAAACCGCTACGCTTAGCAGCCTTGCGCTACGCCGGAGCTGTTTGCCCTTCCGGTGACGAATGACATCCATGAAGGTTCGCACTGTA
>PR04_IpoSat_Ctg13
TAATATTACCAGTGCGAACCGGTGACCGCTGCCACCTGCGTTTTCCGTGCTTCTGCGTTCCTCTATTCCTCATGAACAATGTAGGGGGTAGGCCGTAGGCGTTACGAAATGTGTTCATGCCGTCTTAATTAAATGCGAATTTAATTATGGAAAAATAAAGAAAAAGAATACAGACACCAGAAACCATGGATATAGGTCTATCTGGCCGCGCAGCGCCAGTGCACAGAGCGAAGAGGGACCTAGCTGGCATTCCAATGCCATCGTAGGGTGGTCCATTTGCGAATTGATGTTCCCTCTCATCTAAACAGTGATTATTTGTATTCTTTACTGTTCATCATCTTCTTCGTAATTTTTACTGTTTTACTGCTCTGTTTTTACCGCAGTAATTATTATGGGTTAAAAGGGTAACTCGGGGGGTAAATTGTCCACCGTTCCACCAATTGGTATTGGTGACATTGGGGACCCTGTGTGAAATGACCGAAATGCCCTCATCCCTGTGAGAGAGAAGCGCGTGGGAGTGCGTCGGTAAAGCTGTAACCTACTTTTCTGAAAACCTCAAAATTCCGATATCTCCGTCGGTGTTGCTCAATTTGCTACACGCGCTGGCGGTGGGACATGTTAAATGCCCAAACCGCTACGCTTAGCAGCCTTGCGCTACGCCGGAGCTGTTTGCCCTTCCGGTGACGAATGACATCCATGGAGGTTCGCACTGTA
>PR04_IpoSat_Ctg119
TAATATTACCAGTGCGAACCGGTGACCGCTGCCAGCTGCGTTTTCCGTGCTTCTGCGTTCCTTGATTCCTCATGAACAATGTAGGGGGGTAGGCCCGTAGGCGTTACGTAAATGTAGTTCATGCCGTCTTAATTAAATGCGAATTTAATTATGGAAAAATGAAGAAAAAGAATACAGACACCTCATACTGTTTTGCCTATTCTGCCTTGGGTCTTGGATAACAATGGATATAGGTCTGTTCCCGGCCGCGTCCGCGGCAGTGCACAAGAGCGAAGAGGGACCTAGCTGGCATTCCAATGCCATCGTAGGGTGGTCCATTTGCGAATTGATGTTCCCTCTCATCTAAACAGTGATTATCTGCAATCTTTACTGTTCATCATCTTCTTCGTAATTTTTACTGTTTTACTGCTCTGTTTTTACCGCAGTAATTATTCTGGGTTAAAAGGGTAACTCGGGGGGGTAAATTGTCACCAGTCACCAATTGGTATTGGAGACATTGGTGTACCATGGGTGAAATAACCAAAATGCCCTCATCCCTGTGAGTGAGAAGCGCGTGTGAGTGCGTCGGTAAAGCTGTAATCTACTTTTCCGAAAACCTCAAAAATCCGATATCTCCGTCGGTGTTGCTCAATTTGCGACACGCGCGGGCGGTGGGACATGTTAAATGCCCAAACCGCTACGCTTAGCAGCCTTGCGCTACGCCGGAGCTGTTTGCCCTTCCGGTGACGAGTGACATCCATGAAGGTTCGCACTGTA
>PR04_IpoSat_Ctg30
TAATATTACCAGTGCGAACCGGTGACCGCTGCCACCTGCGTTTTCCGTGCTTCTGCGTTCCTCTATTCCTCATGAACAATGTAGGGGGTAGGCCGTAGGCGTTACGAAATGTGTTCATGACGTCTTAATTAAATGCGAATTTAATTATGGAAAAATAAAGAAAAAGAATACAGACACCAGAAAGACTGTTTTGCCGATTCTGCTTGGGCCTTGAATAACCATGGATATAGGTCTATCTGGCCGCGCAGCGCCAGTGCACAGAGCGAAGAGGGATCTAAACAGTGATTATTTGTATTCTTTACTGTTCATCATCTTCTTCGTAATTTTTACTGTTTTACTGCTCTGTTTTTACCGCAGTAATTATTCTGGGTTAAAAGGGTAACTCGGGGGGTAAATTGTCCACCGTTCCACCAATTGGTATTGGAGACATTGGTGACACTGTGTGAAATGACCGAAATGCCCTCATCCCTGTGAGAGAGAAGCGCGTGGGAGTGCTTCGGTAAAGCTGTAACCTACTTTTCCGAAAACCTCAAAATTCCGATATCTCCGTCGGTGTTGCTCAATTTGCTACACGCGCGGGCGGTGGGACATGTTAAATGCCCAAACCGCTACGCTTAGCAGCCTTGCGCTACGCCGGAGCTGTTTGCCCTTCCGGTGACGAATGACATCCATGGAGGTTCGCACTGTA
>PR04_IpoSat_Ctg32
TAATATTACCAGTGCGAACCGGTGACCGCTGCCACCTGCGTTTTCCGTGCTTCTGCGTTCCTCTATTCCTCATGAACAATGTAGGGGGTAGGCCGTAGGCGTTACGAAATGTGTTCATGCCGTCTTAATTAAATGCGAATTTAATTATGGAAAAATAAAGAAAAAGAATACAGACACCAGAAAGACTGTTTTGCCGACCATGGATATAGGTCTATCTGGCCGCGCAGCGCCAGTGCACAGAGCGAAGAGGGACCTAGCTGGCATTCCAATGCCATCGTAGGGTGGTCCTATTTGCGTAATTGATCGTTCCCTCTCATACTAAACAGTGATTATTTGTATTCTTTACTGTTCATCATCTTCTTCGTAATTTTTACTGTTTTACTGCTCTGTTTTTACCGCAGTAATTATTATGGGTTAAAAGGGTAACTCGGGGGGTAAATTGTCCACCGTTCCACCAATTGGTATTGGTGACATTGGGGACACTGTGTGAAATGACCGAAATGCCCTCATCCCTGTGAGAGAGAAGCGCGTGGGAGTGCGTCGGTAAAGCTGTAACCTACTTTTCTGAAAACCTCAAAATTCCGATATCTCCGTCGGTGTTGCTCAATTTGCTACACGCGCTGGCGGTGGGACATGTTAAATGCCCAAACCGCTACGCTTAGCAGCCTTGCGCTACGCCGGAGCTGTTTGCCCTTCCGGTGACGAATGACATCCATGGAGGTTCGCACTGTA
>PR04_IpoSat_Ctg40
TAATATTACCAGTGCGAACCGGTGACCGCTGCCACCTGCGTTTTCCGTGCTTCTGCGTTCCTCTATTCCTCATGAACAATGTAGGGGGTAGGCCGTAGGCGTTACGAAATGTGTTCATGCCGTCTTAATTAAATGCGAATTTAATTATGGAAAAATAAAGAAAAAGAATACAGACACCAGAAAGACTGTTTTGCCGATTCTGCTTGGGCCTTCAATAACCATGGATATAGGTCTATCTGGCCGCGCAGCGCCAGTGCACAGAGCGAATTTGTATTCTTTACTGTTCATCATCTTCTTCGTAATTTTTACTGTTTTACTGCTCTGTTTTTACCGCAGTAATTATTCTGGGTTAAAAGGGTAACTCGGGGGGTAAATGGGACACCAAAGACTCCAATTGGTATTGGGGACATTGGTGACACTGTGTGAAATGACCGAAATGCCCTCATCCCTGTGAGAGAGAAGCGCGTGGGAGTGCGTCGGTAAAGCTGTAACCTACTTTTCTGAAAACCTCAAAATTCCGATATCTCCGTCGGTGTTGCTCAATTTGCTACACGCGCTGGCGGTGGGACATGTTAAATGCCCAAACCGCTACGCTTAGCAGCCTTGCGCTACGCCGGAGCTGTTTGCCCTTCCGGTGACGAATGACATCCATGGAGGTTCGCACTGTA
>PR04_IpoSat_Ctg41
TAATATTACCAGTGCGAACCGGTGACCGCTGCCACCTGCGTTTTCCGTGCTTCTGCGTTCCTTGATTCCTCATGAACAATGTAGGGGGTAGGCCGTAGGCGTTACGAAATGTGTTCATGCTGTCTTAATTAAATGCGAATTTAATTATGGAAAAAAAAGAAAAGAATACAGACACCAGATAATACAAACTCTAATGAAGATGGGAGCGCAGCGACAGTGCACAGAGCGAAGAGGGACCTAGCTGGCATTCCAATGCCATCGTAGGGTGGTCCATTTGCGAATTGATGTTCCCTCTCATCTAAACAGTGATTATCTGTAATCTTTACTGTTCATCATCTTCTTCGTAATTTTTACTGTTTTACTGCTCTGTTTTTACCGCAGTAATTATTCTGGGTTAAAAGGGTAATTCNGGGGGTNAAGTTAGTCCACCGATACACCAATTGGTATTGGTGTACATTGGGGACGACTGGGTGGAAATAGACTAAAATAGCCCTCCATCCCTCGTGAGAGAGAAGCGCGTGGGAGTGCGTCGGTAAAGCTGTAACCTACTTTTCCGTAAAACCTACAAAATACCGATATCTCCGTCGGTGTTGCTCAATTTGCGACACGCGCGGGCGGTGGGACATGTTAAATGCCCAAACCGCTACGCTTAGCAGCCTTGCGCTACGCCGGAGCTGTTTGCCCTTCCGGTGACGAATGACATCCATGAAGGTTCGCACTGTA
>PR04_IpoSat_Ctg46
TAATATTACCAGTGCGAACCGGTGACCGCTGCCACCTGCGTTTTCCGTGCTTCTGCGTTCCTCTATTCCTCATGAACAATGTAGGGGGTAGGCCGTAGGCGTTACGAAATGTGTTCATGCCGTCTTAATTAAATGCGAATTTAATTATGGAAAAATAAAGAAAAAGAATACAGACACCAGAAAGACTGTTTTGCCGATTAACCATGGATATAGGTCTATCTGGCCGCGCAGCGCCAGTGCACAGAGCGAAGAGGGACCTAGCTGGCATTCCAATGCCATCGTAGGGTGGTCCATTTGCGAATTGATGTTCCCTCTCATCTAAACAGTGATTATTTGTATTCTTTACTGTTCATCATCTTCTTCGTAATTTTTACTGTTTTACTGCTCTGTTTTTACCGCAGTAATTATTATGGGTTAAAAGGGTAACTCGGGGGGTAAATTGTCCACCGTTCCACCAATTGGTATTGGTGACATTGGGGACACTGTGTGAAATGACCGAAATGCCCTCATCCCTGTGAGAGAGAAGCGCGTGGGAGTGCGTCGGTAAAGCTGTAACCTACTTTTCCGAAAACCTCAAAATTCCGATATCTCCGTCGGTGTTGCTCAAATTGCTACACGCGCGGGCGGTGGGACATGTTAAATGCCCAAACCGCTACGCTTAGCAGCCTTGCGCTACGCCGGAGCTGTTTGCCCTTCCGGTGACGAATGACATCCATGGAGGTTCGCACTGTA
>PR04_IpoSat_Ctg5
TAATATTACCAGTGCGAACCGGTGACCGTTGCCACCTGCGTTTTCCGTGCTTCTGCGTTCCTTGATTCATCATGAACAATGTAGGGGGTAGGCCGTAGGCGTTACGAAATGTGTTCATGCCGTCTTAATTAAATGCGAATTTAATTATGGAAAATAAAGAAAAAGAATACAGACACCCATACTGTTTTGCCTATTCTGCTTGGGTAACAATGGATATAGGTCTATCTGGCCGCGCAGCGACAGTGCACAGAGCGAAGAGGGACCTAGCTGGCATTCCAATGCCATCGTAGGGTGGTCCATTTGCGAATTGATGTTCCCTCTCATCTAAACAGTGATTATCTGTAATCTTTACTGTTCATCGTCTTCTTCATAATTTTTACTGTTTTACAGCTCTGTTTTTACCGCAGTAATTATTCTGGGTTAAAAGGGTAACTCGGGGGGTAAATTGTCCACCGTTCCACCAATTGGTATTGGTGACATTGGAGACAACGGGGTGAAATGACCAAAATGCCCTCATCCCTGTGAGAGAGAAGCGCGTGGGAGTGCGTCGGTAAAGCTGTAACCTACTTTTCTGAAAACCTCAAAACTCCGATATCTCCGTCGGTGTTGCTCAATTTGCTACACGCGCGGGCGGTGGGACATGTTAAATGCCCAAACCGCTACGCTTAGCAGCCTTGCGCTACGCCGGAGCTGTTTGCCCTTCCGGTGACGAATGACATCCATGAAGGTTCGCACTGTA
>PR04_IpoSat_Ctg54
TAATATTACCAGTGCGAACCGGTGACCGCTGCCACCTGCGTTTTCCGTGCTTCTGCGTTCCTCTATTCATCATGAACAATGTAGGGGGTAGGCCGTAGGCGTTACGAAATGTGTTCATGCCGTCTTAATTAAATGCGAATTTAATTATGGAAAAATAAAGAAAAAGAATACAGACACCAGAAAGACTGTTTTGCCGATTCTGCTTGGGCCTTCAATAACCATGGATATAGGTCTATCTGGCCGCGCAGCGCCAGTGCACAGAGCGAAGAGGGACCTAGCTGGCATTCTTTACTGTTCATCATCTTCTTCGTAATTTTTACTGTTTTACTGCTCTGTTTTTACCGCAGTAATTATTATGGGTTAAAAGGGTAATTCGGGGGGTAAATTGTCCACCGTTCCACCAATTGGTATTGGAGACATTGGTGACCCTGTGTGAAATGACCGAAATGCCCTCATCCCTGTGAGAGAGAAGCGCGTGGGAGTGCGTCGGTAAAGCTGTAACCTACTTTTCTGAAAACCTCAAAATTCCGATATCTCCGTCGGTGTTGCTCAATTTGCTACACGCGCTGGCGGTGGGACATGTTAAATGCCCAAACCGCTACGCTTAGCAGCCTTGCGCTACGCCGGAGCTGTTTGCCCTTCCGGTGACGAATGACATCCATGGAGGTTCGCACTGTA
>PR04_IpoSat_Ctg6
TAATATTACCAGTGCGAACCGGTGACCGTTGCCACTGCGTTTTCCGTGCTTCTGCGTTCCTTGATTCATCATGAACAATGTAGGTGGTAGGCCGTAGGCGTTACGAAATGTGTTCATGACGTCTTAATTAAATGCGAATTTAATTATGGAAAAATAAAGAAAAAGAATACAGACACCAGAAAGACTGTTTTGCCGATTCTGCTTGGGTAACAATGGATATAGGTCTATCTGGCCGCGCAGCGCCAGTGCACAGAGCGAAGAGGGACCTAGCTGGCATTCCAATGCCATCGTAGGGTGGTCCATTTGCGAATTGATGTTCCCTCTCATCTAAACAGTGATTATTTGTATTCTTTACTGTTCATCATCTTCTTCGTAATTTTTACTGTTTTACTGCTCTGTTTTTACTGCAGTAATTATTCTGGGTTAAAAGGGTAACTCGGGGGGTAAATTGTACACCGTTCCACCAATTGGTATTGGTGACATTGGAGACACTGTGTGAAATGACCGAAATGCCCTCATCCCTGTGAGAGAGAAGCGCGTGGGAGTGCGTCGGTAAAGCTGTAATCTACTTTTCCGAAAACCTCAAAATTCCGATATCTCCGTCGGTGTTGCTCAATTTGCTACACGCGCGGGCGGTGTGACATGTTAAATGCCCAAACCGCTACGCTTAGCAGCCTTGCGCTACGCCGGAGCTGTTTGCCCTTCCGGTGACGAATGACATCCATGGAGGTTCGCACTGTA
>PR04_IpoSat_Ctg60
TAATATTACCAGTGCGAACCGGTGACCGCTGCCAGCTGCGTTTTCCGTGCTTCTGCGTTCCTTGATTCCTCATGAACAATGTAGGGGGTAGGCCGTAGGCGTTACGAAATGTGTTCATGCCTATTCTGCTTGGGTCGTGGATAACAATGGATATAGGTCTGTCCGGCCGCGCCGCGGCAGTGCACAGAGCGAAGAGGGACCTAGCTGGCATTCCAATGCCATCGTAGGGTGGTCCATTTGCGAATTGATGTTCCCTCTCATCTAAACAGTGATTATCTGCAATCTTTACTGTTCATCATCTTCTTCGTAATTTTTACTGTTTTACTGCTCTGTTTTTACCGCAGTAATTATTCTGGGTTAAAAGGGTAACTCGGGGGTAAGGTTATTCCTCCGTTCCACCAATTGGTATTGGAGACATTGGTGTACCATGGGTGAAATAACCAAAATAGCCCTCATCCCTGTGAGTGAGAAGCGCGTGTGAGTGCGTCGGTAAAGCTGTAATCTACTTTTCCGAAAAACCTCAAAAAATCCGATATCTCCGTCGGTGTTGCTCAATTTGCGACACGCGCGGGCGGTGGGACATGTTAAATGCCCAAACCGCTACGCTTAGCAGCCTTGCGCTACGCCGGAGCTGTTTGCCCTTCCGGTGACGAATGACATCCATGAAGGTTCGCACTGTA
>PR04_IpoSat_Ctg9
TAATATTACCAGTGCGAACCGGAGACCGCTGCCACCTGCGTTTTCCGTGCTTCTGCGTTCCTCTATTCCTCATGAACAATGTAGGGGGTAGGCCGTAGGCGTTACGAAATGTGTTCATGACGTCTTAATTAAATGCGAATTTAATTATGGAAAAATAAAGAAAAAGAATACAGACACCAGAAAGAATAACAATGGATATAGGTCTGTCCGGCCGCGCCGCGGCAGTGCACAGAGCGAAGAGGGACCTAGCTGGCATTCCAATGCCATCGTAGGGTGGTCCATTTGCGAATTGATGTTCCCTCTCATCTAAACAGTGATTATCTGCAATCTTTACTGTTCATCATCTTCTTCGTAATTTTTACTGTTTTACTGCTCTGTTTTTACCGCAGTAATTATTCTGGGTTAAAAGGGTAACTCGGGGGGGTAAATTGTCCACCGTTCCACCAATTGGTATTGGTGACATTGGTGTACCATGGGTGAAATAACCAAAATGCCCTCATCCCTGTGAGTGAGAAGCGCGTGTGAGTGCGTCGGTAAAGCTGTAATCTACTTTTCCGAAAACCTCAAAAATCCGATATCTCCGTCGGTGTTGCTCAATTTGCGACACGCGCGGGCGGTGGGACATGTTAAATGCCCAAACCGCTACGCTTAGCAGCCTTGCGCTACGCCGGAGCTGTTTGCCCTTCCGGTGACGAATGACATCCATGGAGGTTCGCACTGTA
>PR04_IpoSat_Ctg90
TAATATTACCAGTGCGAACCGGTGACCGCTGCCAGCTGCGTTTTCCGTGCTTCTGCGTTCCTTGATTCCTCATGAACAATGTAGGGGGTAGGCCGTAGGCGTTACGAAATGTGTTCATGCCGTCTTAATTAAATGCGAATTTAATTATGGAAAAATAAAGAAAAAGAATACAGACACCTCATACTGGGGCCTTGGATAACAATGGATATAGGTCTGTCCGGCCGCGCCGCGGCAGTGCACAGAGCGAAGAGGGACCTAGCTGGCATTCCAATGCCATCGTAGGGTGGTCCATTTGCGAATTGATGTTCCCTCTCATCTAAACAGTGATTATCTGCAATCTTTACTGTTCATCATCTTCTTCGTAATTTTTACTGTTTTACTGCTCTGTTTTTACCGCAGTAATTATTCTGGGTTAAAAGGGTAACTCGGGGGGGTAAATTGTCCACCGTTCCACCAATTGGTATTGGAGACATTGGTGTACCATGGGTGAAATAACCAAAATGCCCTCATCCCTGTGAGTGAGAAGCGCGTGTGAGTGCGTCGGTAAAAGCTGTAATCTACTTTTCCGAAAACCTCAAAAATACCGATATCTCCGTCGGTGTTGCTCAATTTGCGACACGCGCGGGCGGTGGGACATGTTAAATGCCCAAACCGCTACGCTTAGCAGCCTTGCGCTACGCCGGAGCTGTTTGCCCTTCCGGTGACGAATGACATCCATGAAGGTTCGCACTGTA
>PR04_IpoSat_Ctg91
TAATATTACCAGTGCGAACCGGTGACCGCTGCCACCTGCGTTTTCCGTGCTTCTGCGTTCCTCTATTCCTCATGAACAATGTAGGGGGTAGGCCGTAGGCGTTACGAAATGTGTTCATGCCGTCTTAATTAAATGCGAATTTAATTATGGAAAAAAAAGAAAAGAATACAGACACCAGATAATACAAACTCTAATGAAGATGGGAGCGCAGCGACAGTGCACAGAGCGAAGAGGGACCTAGCTGGCATTCCAATGCCATCGTAGGGTGGTCCATTTGCGAATTGATGTTCCCTCTCATCTAAACAGTGATTATCTGCAATCTTTACTGTTCATCATCTTCTTCGTAATTTTTACTGTTTTACTGCTCTGTTTTTACCGCAGTAATTATTCTGGGTTAAAAGGGTAACTCGGGGGGGTAAATTGTCCACCGTTACACCAATTGGTATTGGAGACATTGGTGTACCATGGGTGAAATAACCAAAAATGCCCTCATCCCTGTGAGTGAGAAGCGCGTGTGAGTGCGTCGGTAAAGCTGTAATCTACTTTTCCGAAAACCTCAAAAATCCGATATCTCCGTCGGTGTTGCTCAATTTGCGACACGCGCGGGCGGTGGGACATGTTAAATGCCCAAACCGCTACGCTTAGCAGCCTTGCGCTACGCCGGAGCTGTTTGCCCTTCCGGTGACGAATGACATCCATGAAGGTTCGCACTGTA
>PR10_IpoSat_Ctg13
TAATATTACCAGTGCGAACCGGAGACCGCTGCCACCTGCGTTTTCCGTGCTTCTGCGTTCCTCTATTCCTCATGAACAATGTAGGGGGTAGGCCGTAGGCGTTACGAAATGTGTTCATGACGTCTTAATTAAATGCGAATTTAATTATGGAAAAATAAAGAAAAAGAATACAGACACCAGAAAGACTGTTTTGCCGACCATGGATATAGGTCTATCTGGCCGCGCAGCGCCAGTGCACAGAGCGAAGAGGGACCTAGCTGGCATTCCAATGCCATCGTAGGGTGGTCCATTTGCGAATTGATGTTCCCTCTCATCTAAACAGTGATTATTTGTATTCTTTACTGTTCATCATCTTCTTCGTAATTTTTACTATTTTACTGCTCTGTTTTTACCGCAGTAATTATTCTGGGTTAAAAGGGTAACTCGGGGGGTAAATTGTCCACCGTTCCACCGATTGGTATTGGGGACATTGGTGACACTGTGTGAAATGACCAAAATGCCCTCATCCCTGTGAGAGAGAAGCGCGTGGGAGTGCGTCTGGAAAGCTGTAACCTACTTTTCCGAAAACCTCAAAATTCCGATATCTCCGTCGGTGTTGCTCAATTTGCTACACGCGCGGGCGGTGGGACATGTTAAATGCCCAAACCGCTACGCTTAGCAGCCTTGCGCTACGCCGGAGCTGTTTGCCCTTCCGGTGACGAATGACATCCATGGAGGTTCGCACTGTA
>PR10_IpoSat_Ctg19
TAATATTACCAGTGCGAACCGGTGACCGCTGCCACCTGCGTTTTCCGTGCTTCTGCGTTCCTCTATTCCTCATGAACAATGTAGGGGGTAGGCCGTAGGCGTTACGAAATGTGTTCATGACGTCTTAATTAAATGCGAATTTAATTATGGAAAAATAAAGAAAAAGAATACAGACACCAGAAAGACCTGGCCCGTACTGTTTTGCCGTCAATAACAATGGATATAGGTCTATCTGGCCGCGCAGCGCCAGTGCACAGAGCGAAGAGGGACCTAGCTGGCATTCCAATGCCATCGTAGGGTGGTCCATTTGCGAATTGATGCTCCCTCTCATCTAAACAGTGATTATCTGTAATCTTTACTGTTCATCATCTTCGTCGTAATTTTTACTGTTTTACTGCTCTGTTTTTACCGCAGTAATTATTCTGGGTTAAAAGGGTAACTCGGGGGGTAAATTGTCCACCGTTCCACCAATTGGTATTGGTGACATTGGGGACACTGTGTGAAATGACCGAAATGCCCTCATCCCTGTGAGAGAGAAGCGCGTGGGAGTGCGTCGGTAAAGCTGTAACCTACTTTTCCGAAAACCTCAAAATTCCGATATCTCCGTCGGTGTTGCTCAATTTGCTACACGCGCGGGCGGTGGGACATGTTAAATGCCCAAACCGCTACGCTTAGCAGCCTTGCGCTACGCCGGAGCTGTTTGCCCTTCCGGTGACGAATGACATCCATGGAGGTTCGCACTGTA
>PR10_IpoSat_Ctg23
TAATATTACCAGTGCGAACCGGTGACCGCTGCCACCTGCGTTTTCCGTGCTTCTGCGTTCCTCTATTCCTCATGAACAATGTAGGGGGTAGGCCGTAGGCGTTACGAAATGTGTTCATGACGTCTTAATTAAATGCGAATTTAATTATGGAAAAATAAAGAAAAAGAATACATACACTATATAATATGGGAGCGCAGCGACAGTGCACAGAGCGAAGAGGGACCTAGCTGGCATTCCAATGCCATCGTAGGGTGGTCCATTTGCGAATTGATGTTCCCTCTCATCTAAACAGTGATTATCTGCAATCTTTACTGTTCATCATCTTCTTCGTAATTTTTACTTTTTACTGCTCTGTTTTTACCGCAGTAATTATTCTGGGTTAAAAGGGTAACTCGGGGGGTAAATTGTCCACCGTTCCACCAATTGGTATTGGGGACATTGGGGACACTGTGTGAAATGACCGAAATGCCCTCATCCCTGTGAGAGAGAAGCGCGTGGGAGTGCGTCGGTAAAGCTGTAACCTACTTTTCCGAAAACCTCAAAATTCCGATATCTCCGTCGGTGTTGCTCAATTTGCTACACGCGCGGGCGGTGGGACATGTTAAATGCCCAAACCGCTACGCTTAGCAGCCTTGCGCTACGCCGGAGCTGTTTGCCCTTCCGGTGACGAATGACATCCATGGAGGTTCGCACTGTA
>PR10_IpoSat_Ctg29
TAATATTACCAGTGCGAACCGGAGACCGCTGCCACCTGTGTTTTCCGTGCTTCTGCGTTCCTTGATTCCTCATGAACAATGTAGGGGGTAGGCCGTAGGCGTTACGAAATGTGTTCATGACGTCTTAATTAAATGCGAATTTAATTATGGAAAAATAAAGAAAAGAATACAGACACCAGATAATATGAATTCCTTAATAATGATGGGAGCGCAGCGACAGTGCACAGAGCGAAGAGGGACCTAGCTGGCATTCCAATGCCATCGTAGGGTGGTCCATTTGCGAATTGATGTTCCCTCTCATCTTTACTGTTCATCATCTTCTTCGTAATTTTTACTGTTTTACTGCTCTGTTTTTACCGCAGTAATTATTCTGGGTTAAAAGGGTAATTCGGGGGGTAAATTGTCCACCGTTCCACCAATTGGTATTGGGGACATTGGGGACACTGGGTGAAATGACCAAAATGCCCTCATCCCTGTGAGAGAGAAGCGCGTGGGAGTGCGTCGGTAAAGCTGTAATCTGCTTTTCCGAAAACCTCAAAACTCCGATATCTCCGTCGGTGTTGCTCAATTTGCGACACGCGCGGGCGGTGGGACATGTTAAATGCCCAAACCGCTACGCTTAGCAGCCTTGCGCTACGCCGGAGCTGTTTGCCCTTCCGGTGACGAATGACATCCATGAAGGTTCGCACTGTA
>PR10_IpoSat_Ctg32
TAATATTACCAGTGCGAACCGGTGACCGCTGCCACATGAACAATGTAGGGGGTAGGCCGTAGGCGTTACGAAATGTGTTCATGACGTCTTAATTAAATGCGAATTTAATTATGGAAAAATAAAGAAAAAGAATACAGACACCAGAAAGAATGTTTTGCCGATTCTGCTTGGGCCTTCAATAACCATGGATATAGGTCTATCTGGCCGCGCAGCGCCAGTGCACAGAGCGAAGAGGGACCTAGCTGGCATTCCAATGCCATCGTAGGGTGGTCCATTTGCGAATTGATGTTCCCTCTCATCTAAACAGTGATTATTTGTATTCTTTACTGTTCATCATCTTCTTCGTAATTTTTACTATTTTACTGCTCTGTTTTTACCGCAATAATTATTCTGGGTTAAAAGGGTAACTCGGGGGGTAAATTGTCCACCGTTCCACCGATTGGTATTGGGGACATTGGTGACACTGTGTGAAATGACCAAAATGCCCTCATCCCTGTGAGAGAGAAGCGCGTGGGAGTGCGTCGGTAAAGCTGTAACCTACTTTTCCGAAAACCTCAAAATTCCGATATCTCCGTCGGTGTTGCTCAATTTGCGACACGCGCGGGCGGTGGGACATGTTAAATGCCCAAACCGCTACGCTTAGCAGCCTTGCGCTACGCCGGAGCTGTTTGCCCTTCCGGTGACGAATGACATCCATGAAGGTTCGCACTGTA
>PR11_IpoSat_Ctg10
TAATATTACCAGTGCGAACCGGAGACCGCTGCCACCTGCGTTTTCCGTGCTTCTGCGTTCCTTGATTCCTCATGAACAATGTAGGGGGTAGGCCGTAGGCGTTACGAAATGTGTTCATGACGTCTTAATTAAATGCGAATTTAATTATGGAAAAATAAAGAAAAAGAATACATACACTAGATAATATGGGAGCGCAGCGACAGTGCACAGAGCGAAGAGGGACCTAGCTGGCATTCCAATGCCATCGTAGGGTGGTCCATTTGCGAATTGATGTTCCCTCTCATCTAAACAGTGATTATTTGTATTCTTTACTGTTCATCATCTTCTTCGTAATTTTTACTATTTTACTGCTCTGTTTTTACCGCAGTAATTATTCTGGGTTAAAAGGGTAACTCGGGGGGTAAATTGTCCACCGTTCCACCGATTGGTATTGGGGACATTGGTGACACTGTGTGAAATGACCAAAATGCCCTCATCCCTGTGAGAGAGAAGCGCGTGGGAGTGCGTCTGTAAAGCTGTAACCTACTTTTCCGAAAACCTCAAAATTCCGATATCTCCGTCGGTGTTGCTCAATTTGCTACACGCGCGGGCGGTGGGACATGTTAAATGCCCAAACCGCTACGCTTAGCAGCCTTGCGCTACGCCGGAGCTGTTTGCCCTTCCGGTGACGAATGACATCCATGGAGGTTCGCACTGTA
>PR11_IpoSat_Ctg24
TAATATTACCAGTGCGAACCGGTGACCGCTGCCACCTGCGATTTCCGTGCTTCTGCGTTCCTCTATTCCTCATGAACAATGTAGGGGGTAGGCCGTAGGCGTTACGAAATGTGTTCATGACGTCTTAATTAAATGCGAATTTAATTATGGAAAAATAAAGAAAAAGAATACAGACACCAGAAAGACTGTTTTGCCGATAACAATGGATATAGGTCTATCTGGCCGCGCAGCGCCAGTGCACAGAGCGAAGAGGGACCTAGCTGGCATTCCAATGCCATCGTAGGGTGGTCCATTTGCGAATTGATGTTCCCTCCCATCTAAACAGTGATTATTTGTATTCTTTACTGTTCATCATCTTCTTCGTAATTTTTACTGTTTTACTGCTCTGTTTTTACCGCAGTAATTATTCTGGGTTAAAAGGGTAACTCGGGGGGTAAATTGTCCACCGTTACACCAATTGGTATTGGAGACATTGGTGACACTGTGTGAAATGACCGAAATGCCCTCATCCCTGTGAGAGAGAAGCGCGTGGGAGTGCGTCGGTAAAGCTGTAACCTACTTTTCCGAAAACCTCAAAACTCCGATATCTCCGTCGGTGTTGCTCAATTTGCGACACGCGCGGGCGGTGGGACATGTTAAATGCCCAAACCGCTACGCTTAGCAGCCTTGCGCTACGCCGGAGCTGTTTGCCCTTCCGGTGACGAATGACATCCATGAAGGTTCGCACTGTA
>PR11_IpoSat_Ctg4
TAATATTACCAGTGCGAACCGGTGACCGATGCCACCTGCGATTTCCGTGCTTCTGCGTTCCTTGATTCCTCATGAACAATGTAGGGGGTAGGCCGTAGGCGTTACGAAATGTGTTCATGACGTCTTAATTAAATGCGAATTTAATTATGGAAAAATAAAGAAAAAGAATACATACACTAGATAATATGGGAGCGCAGCGACAGTGCACAGAGCGAAGAGGGACCTAGCTGGCATTCCAATGCCATCGTAGGGTGGTCCATTTGCGAATTGATGTTCCCTCTCATCTAAACAGTGATTATTTGTATTCTTTACTGTTCATCATCTTCTTCGTAATTTTTACTATTTTACTGCTCTGTTTTTACCGCAGTAATTATTCTGGGTTAAAAGGGTAACTCGGGGGGTAAATTGTCCACCGTTCCACCGATTGGTATTGGGGACATTGGTGACACTGTGTGAAATGACCAAAATGCCCTCATCCCTGTGAGAGAGAAGCGCGTGGGAGTGCGTCGGTAAAGCTGTAACCTACTTTTCCGAAAACCTCAAAACTCCGATATCTCCGTCGGTGTTGCTCAATTTGCGACACGCGCGGGCGGTGGGACATGTTAAATGCCCAAACCGCTACGCTTAGCAGCCTTGCGCTACGCCGGAGCTGTTTGCCCTTCCGGTGACGAATGACATCCATGAAGGTTCGCACTGTA
>PR11_IpoSat_Ctg72
TAATATTACCAGTGCGAACCGGTGACCGATGCCACCTGCGATTTCCGTGCTTCTGCGTTCCTTGATTCCTCATGAACAATGTAGGGGGTAGGCCGTAGGCGTTACGAAATGTGTTCATGACGTCTTAATTAAATGCGAATTTAATTATGGAAAAATAAAGAAAAAGAATACATACAACTAGATAATTATGGGAGCGCAAGCGACAGTGCACAGAGGCGAAGAGGGACCTAGCTGGCATTCCAATGCCATCGTAGGGTGGTCCATTTGCGAATTGATGTTCCCTCTCATCTAAACAGTGATTATTTGTATTCTTTACTGTTCATCATCTTCTTCGTAATTTTTACTATTTTACTGCTCTGTTTTTACCGCAGTAATTATTCTGGGTTAAAAGGGTAACTCGGGGGGTAAATTGTCCACCGTTCCACCGATTGGTATTGGGGACATTGGTGACACTGTGTGAAATGACCAAAATGCCCTCATCCCTGTGAGAGAGAAGCGCGTGGGAGTGCGTCGGTAAAGCTGTAACCTACTTTTCCGAAAACCTCAAAATTCCGATATCTCCGTCGGTGTTGCTCAATTTGCTACACGCGCGGGCGGTGGGACATGTTAAATGCCCAAACCGCTACGCTTAGCAGCCTTGCGCTACGCCGGAGCTGTTTGCCCTTCCGGTGACGAATGACATCCATGAAGGTTCGCACTGTA
>PR3_IpoSat_Ctg101
TAATATTACCAGTGCGAATACCAGTGCGAACCGGTGACCGCTGCCACCTGCGTTTTCCGTGCTTCTGCGTTCCTCTATTCTTCATGAACAATGTAGGGGGTAGGCCGTAGGCGTTACGAAATGTGTTCATGATGTCTTAATTAAATGCGAATTTAATTATGGAAAAATAAAGAAAAAGAATACAGACACTGTTTTGCCTATTCTACTTGGGCCTTCAATAACAATGGATATAGGTCTATCTGGCCGCGCAGCGCCAGTGCACAGAGCGAAGAGGGACCTAGCTGGCATTCCAATGCCATCGTAGGGTGGTCCATTTGCGAATTGATGTTCCCTCTCATCTAAACAGTGATTATTTGTATTCTTTACTGTTCATCATCTTCTTCGTAATTTTTACTGTTTTACTGCTCTGTTTTTACCGCAGTAATTATTCTGGGTTAAAAGGGTAACTCGGGGGGTAAATGGGACACCGTTACACCAATTGGTATTGGAGGCTTTGGTGTCCCTGGGGTGAAATGACCAAAATGCCCTCATCCCTGTGAGAGAGAAGCGCGTGGGAGTGCGTCGGTAAAGCTGTAACCTACTTTTTCCGAAAACCTCAAAACTCCGATATCTCCGTCGGTGTTGCTCAATTTGCTACACGCGCGGGCGGTGGGACATGTTAAATGCCCAAACCGCTACGCTTAGCAGCCTTGCGCTACGCCGGAGCTGTTTGCCCTTCCGGTGACGAATGACATCCATGGAGGTTCGCACTGTA
>PR3_IpoSat_Ctg16
TAATATTACCAGTGCGAACCGGTGACCGCTGCCACCTGCGTTTTCCGTGCTTCTGCGTTCCTCTATTCCTCATGAACAATGGAGGGGGTAGGCCGTAGGCGTTACGAAATGTGTTCATGACGTCTTAATTAAATGCGAATTTAATTATGGAAAAATAAAGAAAAAGAATACAGACACCAGAAAGACTGTTTTGCCGATTCTGCTTGGGCCTTCAATAACCATGGATATAGGTCTATCTGGCCGCGCAGCGCCAGTGCACAGAGCGAAGAGGGACCTAGCTGGCATTCCAATGCCATCGTAGGGTGGTCCATTTGCGAATTGATGTTCCCTCTCGTCTAAACAGTGATTATTTGTATTCTTTACTGTTCATCATCTTCTTCGTAATTTTTACTGTTTTACTGCTCTGTTTTTACCGCAGTAATTATTCTGGGTTAAAAGGGTAACTCGGGGGGTAAATTGTCCACCGTTCCATCAATTGGTATTGGATACATTGGGGACACTGTGTGAAATGACAAAAATGCCCTCATCCCTGTGAGAGAGAAGCGCGTGGGAGTGCGTCGGTAAAGCTGTAATTTACTTTTCAGAAAACCTCAAAACTCCGATATCTCCGTCGGTGTTGCTCAATTTGCTACACGCGCGGGCGGTGGGACATGTTAAATGCCCAAACCGCTACGCTTAGCAGCCTTGCGCTACGCCGGAGCTGTTTGCCCTTCCGGTGACGAATGACATCCATGTAGGTTCGCACTGTA
>PR3_IpoSat_Ctg17
TAATATTACCAGTGCGAACCGGTGACCGCTGCCACCTGCGTTTTCCGTGCTTCTGCGTTCCTCTATTCCTCATGAACAATGTAGGGGGTAGGCCGTAGGCGTTACGAAATGTGTTCATGACGTCTTAATTAAATGCGAATTTAATTATGGAAAAATAAAGAAAAAGAATACAGACACCAGAAAGACTGTTTTGCCGATAACAATGGATATAGGTCTATCTGGCCGCGCAGCGCCAGTGCACAGAGCGAAGAGGGAATCTTTACTGTTCATCATCTTCTTCGTAATTTTTACTGTTTTACTGCTCTGTTTTTACCGCAGTAATTATTCTGGGTTAAAAGGGTAACTCGGGGGGTAAATTGTCCACCGTTCCACCAATTGGTATTGGTGACATTGGGGACACTGTGTGAAATGACCGAAATGCCCTCATCCCTGTGAGAGAGAAGCGCGTGGGAGTGCGTCGGTAAAGCTGTAACCTACTTTTCCGAAAACCTCAAAATTCCGATATCTCCGTCGGTGTTGCTCAATTTGCTACACGCGCGGGCGGTGGGACATGTTAAATGCCCAAACCGCTACGCTTAGCAGCCTTGCGCTACGCCGGAGCTGTTTGCCCTTCCGGTGACGAATGACATCCATGGAGGTTCGCACTGTA
>PR3_IpoSat_Ctg18
TAATATTACCAGTGCGAACCGGTGACCGCTGCCACCTGCGTTTTCCGTGCTTCTGCGTTCCTCTATTCCTCATGAACAATGTAGGGGGTAGGCCGTAGGCGTTACGAAATGTGTTCATGACGTCTTAATTAAATGCGAATTTAATTATGGAAAAATAAAGAAAAAGAATACAGACACTAGAAAGACTGTTTTGCCGATTCTGCTTGGGCCTTCAATAACCATGGATATAGGTCTATCTGGCCGCGCAGCGCCAGTGCACATAGCGAAGAGGGACCTAGCTGGCATTCCAATGCCATCGTAGGGTGGTCCATTTGCGAATTGATGTTCCCTCTCATCTAAACAGTGATTATTTGTATTCTTTACTGTTCATCATCTTCTTCGTAATTTTTACTGTCTTACTGCTCTGTTTTTACCGCAGTAATTATTCTGGGTTAAAAGGGTAACTCAGGGGGTAAATTGTCCACCGTTCCACCAATTGGTATTGGTGACATTGGGGACACTGTGTGAAATGACCGAAATGCCCTCATCCCTGTGAGAGAGAAGCGCGTGGGAGTGCGTCGGTAAAGCTGTAACCTACTTTTCCGAAAACCTCAAAATTCCGATATCTCCGTCGGTGTTGCTCAATTTCGTACACGCGCGGGCGGTGGGACATGTTAAATGCCCAAACCGCTACGCTTAGCAGCCTTGCGCTACGCCGGAGCTGTTTGCCCTTCCGGTGACGAATGACATCCATGGAGGTTCGCACTGTA
>PR3_IpoSat_Ctg19
TAATATTACCAGTGCGAACCGGTGACCGCTGCCACCTGCGTTTTCCGTGCTTCTGCGTTCCTCTATTCCTCATGAACAATGTAGGGGGTAGGCCGTAGGCGTTACGAAATGTGTTCATGACGTCTTAATTAAATGCGAATTTAATTATGGAAAAATAAAGAAAAAGAATACAGACACCAGAAAGACTGTTTTGCCGATAACCATGGATATAGGTCTATCTGGCCGCGCAGCGCCAGTGCACAGAGCGAAGAGGGACCTAGCTGGCATTCCAATGCCATCGTAGGGTGGTCCATTTGCGAATTGATGTTCCCTCTCATCTAAACAGTGATTATTTGTATTCTTTACTGTTCATCATCTTCTTCGTAATTTTAATTGTTTTACTACTCTGTTTTTACCGCAGTAATTATTCTGGGTTAAAAGGGTAATTTGGGGGGTAAATTGTCCACCGTTCCACCAATTGGTATTGGGGACATTGGGGACACTGTGTGAAATGACCGAAATGCCCTCATCCCTGTGAGAGAGAAGCGCGTGGGAGTGCGTCGGTAAAGCTGTAACCTACTTTTCCGAAAACCTCAAAATTCCGATATCTCCGTCGGTGTTGCTCAATTTGCTACACGCGCGGGCGGTGGGACATGTTAAATGCCCAAACCGCTACGCTTAGCAGCCTTGCGCTACGCCGGAGCTGTTTGCCCTTCCGGTGACGAATGACATCCATGGAGGTTCGCACTGTA
>PR3_IpoSat_Ctg21
TAATATTACCAGTGCGAACCGGTGACCGCTGCCACCTGCGTTTTCCGTGCTTCTGCGTTCCTTGATTCATCATGAACAATGTAGGGGGTAGGCCGTAGGCGTTACGAAATGTGTTCATGCTGTCTTAATTAAATGTGAATTTAATTATGGAAAAATAAAGAAAAAGAATACAGACACCAGATAATATAAACTCTAATGAAGATGGGAGCGCAGCGACAGTGCACAGAGCGAAGAGGGACCTAGCTGGCATTCCAATGCCATCGTAGGGTGGTCCATTTGCGAATTGATGTTCCCTCTCATCTAAACAGTGATTATCTGTTATCTTTACTGTTCATCGTCTTCTTCGTAATTTTTACTGTTTTACTGCTCTGTTTTTACCGCAGTAATTATTCTGGGTTAAAAGGGTAACTTGGGGGGTAAATTGTCCACCGTTCCACCAATTGGTATTGGTGACATTGGGTACACTGGGTGAAATGACCAAAATGCCCTCATCCCTGTGAGAGAGAGGCGCGTGGGAGTGCGTCGGTAAAGCTGTAATTACTTTTCCGAAAACCTCAAAACTCCGATATCTCCGTCGGTGTTGCTCAATTTGCTACACGCGCGGGCGGTGGGACATGTTAAATGCCCAAACCGCTACGCTTAGCAGCCTTGCGCTACGCCGGAGCTGTTTGCCCTTCCGGTGACGAATGACATCCATGAAGGTTCGCACTGTA
>PR3_IpoSat_Ctg23
TAATATTACCAGTGCGAACCGGTGACCGCTGCCACCTGCGTTTTCCGTGCTTCTTCGTTCCTCTATTCCTCATGAACAATGTAGGGGGTAGGCCGTAGGCGTTACGAAATGTGTTCATGACGTCTTAATTAAATGCGAATTTAATTATGGAAAAATAAAGAAAAAGAATACAGACACCAGAAAGAATGTTTTGCCGATTCTGCTTGGGCCTTCAATAACCATGGATATAGGTCTATCTGGCCGCGCAGCGCCAGTGCACAGAGCGAAGAGGGACCTAGCTGGCATTCCAATGCCATCGTAGGGTGGTCCATTTGCGAATTGATGTTCCCTCTCATCTAAACAGTGATTATTTGTATTCTTTACTGTTCATCATCTTCTTCGTAATTTTTATTGTTTTACTGCTCTGTTTTTACCGCAGTAATTATTCTGGGTTAAAAGGGTAACTCGGGGGGTAAATTGTCACCAGTCACCAATTGGTATTGGGGACTTTGGGGACACTGTGTGAAATGACCGAAATGCCCTCATCCCTGTGAGAGGGAAGCGCGTGGGAGTGCGTCGGTAAAGCTGTAACCTACTTTTCCGAAAACCTCAAAATTCCGATATCTCCGTCGGTGTTGCTCAATTTGCTACACGCGCGGGCGGTGGGACATGTTAAATGCCCAAACCGCTACGCTTAGCAGCCTTGCGCTACGCCGGAGCTGTTTGCCCTTCCGGTGACGAATGACATCCATGGAGGTTCGCACTGTA
>PR3_IpoSat_Ctg24
TAATATTACCAGTGCGAACCGGTGACCGCTGCCACCTGCGTTTTCTGTGCTTCTGCCATGAACAATGTAGGGGGTAGGCCGTAGGCGTTACGAAATGTGTTCATGACGTCTTAATTAAATGCGAATTTAATTATGGAAAAATAAAGAAAAAGAATACAGACACCAGAAAGACTGTTTTGCCGATTCTGCTTGGGCCTTCAATAACCATGGATATAGGTCTATCTGGCCGCGCAGCGCCAGTGCACAGAGCGAAGAGGGACCTAGCTGGCATTCCAATGCCATCGTAGGGTGGTCCATTTGCGAATTGATGTTCCCTCTCATCTAAACAGTGATTATTTGTATTCTTTACTGTTCATCATCTTCTTCGTAATTTTTACTGTTTTACTGCTCTGTTTTTACCGCAGTAATTATTCTGGGTTAAAAGGGTAACTCGGGGGGTAAATGGGACACCGTTACACCAATTGGTATTGGGGACATTGGGGACACTGTGTGAAATGACCGAAATGCCCTCATCCCTGTGAGAGAGAAGCGCGTGGGAGTGCGTCGGTAAAGCTGTAACCTACTTTTCCGAAAACCTCAAAATTCCGATATCTCCGTCGGTGTTGCTCAATTTGCTACACGCGCGGGCGGTGGGACATGTTAAATGCCCAAACCGCTACGCTTAGCAGCCTTGCGCTACGCCGGAGCTGTTTGCCCTTCCGGTGACGAATGACATCCATGGAGGTTCGCACTGTA
>PR3_IpoSat_Ctg28
TAATATTACCAGTGCGAACCGGTGACCGCTGCCACCTGCGTTTTCCGTGCTTCTGCGTTCCTCTATTCTTCATGAACAATGTAGGGGGTAGGCCGTAGGCGTTACGAAATGTGTTCATGATGTCTTAATTAAATGCGAATTTAATTATGGAAAAATAAAGAAAAAGAATACAGACACTGTTTTGCCTATTCTACTTGGGCCTTCAATAACAATGGATATAGGTCTATCTGGCCGCGCAGCGCCAGTGCACAGAGCGAAGAGGGACCTAGCTGGCATTCCAATGCCATCGTAGGGTGGTCCATTTGCGAATTGATGTTCCCTCTCATCTAAACAGTGATTATCTGTAATCTTTACTGTTCATCATCTTCTTCGTAATTTTTACTGTTTTACTGCTCTGTTTTTACCGCAGTAATTATTCTGGGTTAAAAGGGTAACTCGGGGGGTAAATGGGACACCGTTCCACCAATTGGTATTGGAGGCTTTGGTGTCCCTGGGGTGAAATGACCAAAATGCCCTCATCCCTGTGAGAGAGAAGCGCGTGGGAGTGCGTCGGTAAAGCTGTAACCTACTTTTTCCGAAAACCTCAAAACTCCGATATCTCCGTCGGTGTTGCTCAATTTGCTACACGCGCGGGCGGTGGGACATGTTAAATGCCCAAACCGCTACGCTTAGCAGCCTTGCGCTACGCCGGAGCTGTTTGCCCTTCCGGTGACGAATGACATCCATGAAGGTTCGCACTGTA
>PR3_IpoSat_Ctg32
TAATATTACCAGTGCGAACCGGTGACCGCTGCCACCTGCGTTTTCTGTGCTTCTGCGTTCCTCTATTCCTCATGAACAATGTAGGGGGTAGGCCGTAGGCGTTACGAAATGTGTTCATGACGTCTTAATTAAATGCGAATTTAATTATGGAAAAATAAAGAAAAAGAATACAGACACCACTTGGGCCTTCAATAACAATGGATATAGGTCTATCTGGCCGCGCAGCGCCAGTGCACAGAGCGAAGAGGGACCTAGCTGGCATTCCAATGCCATCGTAGGGTGGTCCATTTGCGAATTGATGTTCCCTCTCATCTAAACAGTGATTATTTGTATTCTTTACTGTTCATCATCTTCTTCGTAATTTTTACTGTTTTACTGCTCTGTTTTTACCGCAGTAATTATTCTGGGTTAAAAGGGTAACTCGGGGGGTAAATGGGACACCGTTACACCAATTGGTATTGGGGACATTGGGGACACTGTGTGAAATGACCGAAATGCCCTCATCCCTGTGAGAGAGAAGCGCGTGGGAGTGCGTCGGTAAAGCTGTAACCTACTTTTCCGAAAACCTCAAAATTCCGATATCTCCGTCGGTGTTGCTCAATTTGCTACACGCGCGGGCGGTGGGACATGTTAAATGCCCAAACCGCTACGCTTAGCAGCCTTGCGCTACGCCGGAGCTGTTTGCCCTTCCGGTGACGAATGACATCCATGGAGGTTCGCACTGTA
>PR3_IpoSat_Ctg33
TAATATTACCAGTGCGAACCGGTGACCGCTTTGACCGCTTCTGCGTTTCTTGATTCCTCATGAACAATGTAGGGGGTAGGCCGTAGGCGTTACGAAATGTGTTCATGCTGTCTTAATTAAATGCGAATTTAATTATGGAAAAATAAAGAAAAAGAATACAGACACCAGATAATATAAACTCTAATGAAGATGGGAGCGCAGCGACAGTGCACAGAGCGAAGAGGGACCTAGCTGGCATTCCAATGCCATCGTAGGGTGGTCCATTTGCGAATTGATGTTCCCTCTCATCTAAACAGTGATTATCTGTATCTTTACTGTTCATCATCTTCTTCGTAATTTTTACTGTTTTACTGCTCTGTTTTTACCGCAGTAATTATTCTGGGTTAAAAGGGTAATTCGGGGGGTAAATGGGACACCAAAGTCACCAATTGGTATTGGGGACATTGGGGACACTGTGTGAAATGACCGAAATGCCCTCATCCCTGTGAGAGAGAAGCGCGTGGGAGTGCGTCGGTAAAGCTGTAACCTACTTTTCCGAAAACCTCAAAATTCCGATATCTCCGTCGGTGTTGCTCAATTTGCTACACGCGCGGGCGGTGGGACATGTTAAATGCCCAAACCGCTACGCTTAGCAGCCTTGCGCTACGCCGGAGCTGTTTGCCCTTCCGGTGACGAATGACATCCATGAAGGTTCGCACTGTA
>PR3_IpoSat_Ctg37
TAATATTACCAGTGCGAACCGGTGACCGCTGCCACCTGCGTTTTCCGTGCTTCTGCGTTCCTCTATTTCTCATGAACAATGTAGGGGGTAGGCCGTAGGCGTTACGAAATGTGTTCATGACGTCTTAATTAAATGCGAATTTAATTATGGAAAAATAAAGAAAAAGACTACAGACACCAGAAAGACCTGGCCCGTACTGTTTTGCCGTCAATAACAATGGATATAGTTCTATCTGGCCGCGCAGCGCCAGTGCACAGTGATTATCTGTAATCTTTACTGTTCATCATCTTCGTCGTAATTTTTACTGTTTTACTGCTCTGTTTTTACCGCATTAATTATTCTGGGTTAAAAGGGTAACTCGGGGGGTAAATTGTCCACCGTTCCACCAATTGGTATTGGGGACATTGGTGACCATGTGTGAAATGACTAAAATGCCCTCATCTCTGTGAGAGAGAAGCGCGTGGGAGTGCGTCGGTAAAGCTGTAACCTACTTTTCCGAAAACCTCAAAATTCCGATATCTCCGTCGGTGTTGCTCAATTTGCTACACGCGCGGGCGGTGGGACATGTTAAATGCCCAAACCGCTACGCTTAGCAGCCTTGCGCTACGCCGGAGCTGTTTGCCCTTCCGGTGACGAATGACATCCATGGAGGTTCGCACTGTA
>PR3_IpoSat_Ctg39
TAATATTACCAGTGCGAACCGGTGACCGCTGCCACCTGCGTTTTCCGTGCTTCTGTGTTCCTCTATTCCTCATGAACAATGTAGGGGGTAGGCCGTAGGCGTTACGAAATGTGTTCATGATGTCTTAATTAAATGCGAATTTAATTATGGAAAAATAAAGAAAAAGAATACAGACACCAGAAAGACTGTTTTGCCGATTCTGCTTGGGCCTTCAATAACCATGGATATAGGTCTATCTGGCCGCGCAGCGCCAGTGCACAGAGCGAAGAGGGACCTAGCTGGCATTCCAATGCCATCGTAGGGTGGTCCATTTGCGAATTGATGTTCCCTCTCATCTAAACAGTGATTATTTGTATTCTTTACTGTTCATCATCTTCTTCGTAATTTTTACTGTTTTACTGCTCTGTTTTTACCGCAGTAATTATTCTGGGTTAAAAGGGTAACTCGGGGGGTAAATTGTCCACCGTTACACCAATTGGTATTGGTGACATTGGGGACACTGTGTGAAATGACCGAAATGCCCTCATCCCTGTGAGAGAGAAGCGCGTGGTAGTGCGTCGGTAAAGCTGTAACCTACTTTTCCGAAATCCTCAAAATTCCGATATCTCCGTCGGTGTTGCTCAATTTGCTACACGCGCGGGCGGTGGGACATGTTAAATGCCCAAACCGCTACGCTTAGCAGCCTTGCGCTACGCCGGAGCTGTTTGCCCTTCCGGTGACGAATGACATCCATGGAGGTTCGCACTGTA
>PR3_IpoSat_Ctg4
TAATATTACCAGTGCGAACCGGTGACCGCTGCCACTTGCGTTTTCCGTGCTTCTGCGTTCCTTCTTCATGAACAATGTAGGGGGTAGGCCGTAGGCGTTACGAAATGTGTTCATGACGTCTTAATTAAATGCGAATTTAATTATGGAAAAATAAAGAAAAAGAATACAGACACCAGAAAGACTGTTTTGCCGATTCTGCCTGGGCCTTCAATAACCATGGATATAGGTCTATCTGGCCGCGCAGCGCCAGTGCACAGAGCGAAGAGGGACCTAGCTGGCATTCCAATGCCATCGTAGGGTGGTCCATTTGCGAATTGATGTTCCCTCTCATCTAAACAGTGATTATTTGAATTCTTTTCTGTTCATCATCTTCTTCGTAATTTTTACTGTTTTACTGTTCTGTTTTTATCGCAGTAATTATTCTGGGTTAAAAGGGTAACTCGGGGGGTAAATTGTCCACCGTTCCACCAATTGGTATTGGTGTCTTTGGTGTCCACTGTGTGAAATGACCGAAATGCCCTCATCCCTGTGAGAGAGAAGCGCGTGGGAGTGCGTCGGTAAAGCTGTAACCTACTTTTCCGAAAACCTCAAAATTCCGATATCTCCGTCGGTGTTGCTCAATTTGCTACACGCGCGGGCGGTGGGACATGTTAAATGCCCAAACCGCTACGCTTAGCAGCCTTGCGCTACGCCGGAGCTGTTTGCCCTTCCGGTGACTACAGTGCGAACCTCCATGGATGTCATTC
>PR3_IpoSat_Ctg43
TAATATTACCAGGTGTCGAAACCGGTGACCGCTGCTACCTGCGTTTTCCGTGCTTCTGTGTTCCTTCATGAACAATGTAGGGGGTAGGCCGTAGGCGTTACGAAAATGTGTTCATGCTGTCTTAATTAAATGCGAATTTAATTATGGAAAAAAAAAAAAGAATACAGACACCAGATAATATAAACTCTAATGAAGATGGGAGCGCAGCGACAGTGCACAGAGCGAAGAGGGACCTAGCTGGCATTCCAATGCCATCGTAGGGTGGTCCATTTGCGAATTGATGTTCCCTCTCATCTAAACAGTGATTATCTGTAATCTTTACTGTTCATCATCTTCTTCGTAATTTTTACTGTTTTACTGCTCTGTTTTTACCGCAGTAATTATTCTGGGTTAAAAGGGTAACTCGGGGGGTAAATGGGACACCAAAGACACCAATTGGTATTGGTGGACATTGGGGACACTGGGTGAAATGACCGAAATGCCCTCATCCCTGTGAGAGAGAAGCGCGTGGGAGTGCGTCGGTAAAGCTGTAACTTACTTTTCCGAAAACCTCAAAACTCCGATATCTCCGTCGTTGTTGCTCAATTTGCTACACGCGCGGGCGGTGGGACATGTTAAATGCCCAAACGCTACGCTTAGCAGCCTTGCGCTACGCCGGTAGCTGTTTGCCCTTCCGGTGACGAATGACATCCATGAAGGTTCGCACTGTA
>PR3_IpoSat_Ctg46
TAATATTACCAGTGCGAACCGGTGACCGCTGCCACCTGCGTTTTCCGTGCTTCTGCGTTCCTCTATTCCTCATGAACAATGTAGGGGGTAGGCCGTAGGCGTTACGAAATGTGTTCATGACGTCTTAATTAAATGCGAATTTAATTATGGAAAAATAAAGAAAAAGAATACAGACACCAGAAAGACTGTTTTGCCGATTCTGCTTGGGCCTTCAATAACCATGGATATAGGTCTATCTGGCCGCGCAGCGCCAGTGCACAGAGCGAAGAGGGACCTAGCTGGCATTCCAATGCCATCGTAGGGTGGTCCATTTGCGAATTGATGTTCCCTCTCATCTAAACAGTGATTATTTGTATTCTTTACTGTTCATCATCTTCTTCGTAATTTTTACTGTTTTACTGCTCTGTTTTTACCGCAGTAATTATTCTGGGTTAAAAGGGTAACTCGGGGGGTAAATTGTCCACCAATGTCACCAATTGGTATTGGTGGACATTGGGGACACTGTGTGAAATGACCGAAATGCCCTCATCCCTGTGAGAGAGAAGCGCGTGGGAGTGCGTCGGTAAAGCTGTAACCTACTTTTCCGAAAACCTCAAAATTCCGATATCTCCGTCGGTGTTGCTCAATTTGCTACACGCGCGGGCGGTGGGACATGTTAAATGCCCAAACCGCTACGCTTAGCAGCCTTGCGCTACGCCGGAGCTGTTTGCCCTTCCGGTGACGAATGACATCCATGGAGGTTCGCACTGTA
>PR3_IpoSat_Ctg5
TAATATTACCAGTGCGAACCGGTGACCGCTGCCACCTGCGTTTTTCGTGCTTCTGCGTTCCTCTATTCCTCATGAACAATGTAGGGGGTAGGCCGTAGGCGTTACGAAATGTGTTCATGACGTCTTAATTAAATGCGAATTTAATTATGGAAAAATAAAGAAAAAGAATACAGACACCAGAAAGACTGTTTTGCCGATAACAATGGATATAGGTCTATCTGGCCGCGCAGCGCCAGTGCACAGAGCGAAGAGGGACCTAGCTGGCATTCCAATGCCATCGTAGGGTGGTCCATTTGCGAATTGATGTTCCCTCTCATCTAAACAGTGATTATTTGTATTCTTTACTGTTCATCATCTTCTTCGTAATTTTTACTGTTTTACTGCTCTGTTTTTACCGCAGTAATTATTCTGGGTTAAAAGGGTAACTCGGGGGGTAAATTGTACACCAATGTATCCAATTGGTATTGGTGACTTTGGTGACACTGTGTGAAATGACCGAAATGCCCTCATCCCTGTGAGAGAGAAGCGCGTGGGAGTGCGTCGGTAAAGCTGTAACCTACTTTTCCGAAAACCTCAAAATTCCGATATCTCCGTCGGTGTTGCTCAATTTGCTACACGCGCGGGCGGTGGGACATGTTAAATGCCCAAACCGCTACGCTTAGCAGCCTTGCGCTACGCCGGAGCTGTTTGCCTTTCCGGTGACGAATGACATCCATGGAGGTTCGCACTGTA
>PR3_IpoSat_Ctg6
TAATATTACCAGTGCGAACCGGTGACCGCTGCCACCTGCGTTTTCCGTGCTTCTGCGTTCCTCTATTCTTCATGAACAATGTAGGGGGTAGGCCGTAGGCGTTACGAAATGTGTTCATGATGTCTTAATTAAATGCGAATTTAATTATGGAAAAATAAAGAAAAAGAATACAGACACTGTTTTGCCTATTCTACTTGGGCCTTCAATAACAATGGATATAGGTCTATCTGGCCGCGCAGCGCCAGTGCACAGAGCGAAGAGGGACCTAGCTGGCATTCCAATGCCATCGTAGGGTGGTCCATTTGCGAATTGATGTTCCCTCTCATCTAAACAGTGATTATCTGTAATCTTTACTGTTCATCATCTTCTTCGTAATTTTTACTGTTTTACTGCTCTGTTTTTACCGCAGTAATTATTCTGGGTTAAAAGGGTAACTCGGTGGGTAAATTGTCCACCGTTCCACCAATTGGTATTGGTGGCTTTGGTGTCCCTGGGGTGAAATGACCAAAATGCCCTCATCCCTGTGAGAGAGAAGCGCGTGGGAGTGCGTCGGTAAAGCTGTAACCTACTTTTTCCGAAAACCTCAAAACTCCGATATCTCCGTCGGTGTTGCTCAATTTGCTACACGCGCGGGCGGTGGGACATGTTAAATGCCCAAACCGCTACGCTTAGCAGCCTTGCGCTACGCCGGAGCTGTTTGCCCTTCCGGTGACGAATGACATCCATGGAGGTTCGCACTGTA
>PR3_IpoSat_Ctg8
TAATATTACCAGTGCGAACCGGTGACCGCTGCCACCTGCGTTTTCCGTGCTTCTGCGTTCCTCTATTCCTCATGAACAATGTAGGGGGTAGGCCGTAGGCGTTACGAAATGTGTTCATGACGTCTTAATTAAATGCGAATTTAATTATGGAAAAATAAAGAAAAAGAATACAGACACCAGAAAGACTGTTTTGCCGATTCTGCTTGGGCCTTCAATAACCATGGATATAGGTCTATCTGGCCGCGCAGCGCCAGTGCACAGAGCGAAGAGGGACCTAGCTGGCATTCCAATGCCATCGTAGGGTGGTCCATTTGCGAATTGATGTTCCCTCTCATCTAAACAGTGATTATTTGTATTCTTTACTGTTCATCATCTTCTTCGTAATTTTTACTGTTTTACTGCTCTGTTTTTACCGCAGTAATTATTCTGGGTTAAAAGGGTAACTCGGGGGGTAAATTGTCCACCGTTCCACCAATTGGTATTGGAGACATTGGAGACACTGTGTGAAATGACCGAAATGCCCTCATCCCTGTGAGAGAGAAGCGCGTGGGAGTGCGTCGGTAAAGCTGTAACCTACTTTTCCGAAAACCTCAAAATTCCGATATCTCCGTCGGTGTTGCTCAATTTGCTACACGCGCGGGCGGTGGGACATGTTAAATGCCCAAACCGCTACGCTTAGCAGCCTTGCGCTACGCCGGAGCTGTTTGCCCTTCCGGTGACGAATGACATCCATGGAGGTTCGCACTGTA
>SpainTomato_IpoSat_Ctg10
TAATATTACCGGTGCCCGCGCCGCACTTTTTTTTGTGGGCCCCACTTAGTTGCTTTAATCATTTAAAGCGCGTCATTGACGAGCCTTTGTCTCCACGATGAACAGCGTAGGGGGTGGCCCGGAGGGGTTACGAAGCGTGTTCATTCAACGCCCAGTGCAGCCTATGACTCGATGAACAGCATAGGGGGTGGCCCGGAGGGGTTACGAAGCGTGTTCATTGACCGTGTTGTTGTCTCATAAGTCTTGAATAATTATTTTCAATAATTATTCATGTTTAAAAATTAAAAATAAAACATAAAGATGACCAATCACTATACACACAGAACATATTGAAAAAAAAGAGGGAGCGCAGCGGAGAATAAAACAACAGAAATAAATGGAAAAAGAAATTAAAAATATTTACTGCAGTAAATGGATTTGGGCTAATGCTTCTTCTTTGGAGATAGAGCATTGGGGATATGTAAGAAAAAAATTTTTGGCATTTATATTGAACCTCCCGGCTCTCGGCATTTTAAAAAGCAATGGGTGGACACACAAACTCTATATGAATTGGTGGAAGGGTGGACAATTTATATGTGTCCACCTAATGGCATTTTGGTAATTTAGAAGTTCTTTACCTTTAATTTGAATGCAGCAATCCTATTGGTCCGCCATAAAGCGGGCACCGTAT
>SpainSquash_IpoSat_Ctg19
TAATATTACCAGTGCAGACCGGTGACTCGATGAACAGCATAGGGGGTGGCCCGGAGGGGTTACGAAGCGTGTTCATTGACCGACCATTGCAGCCGGTGACTCGATGAACAGCATAGGGGGAGGCCCGGAGGGGTTACGAAGCGTGTTCATTGAAGGTGTTGTTGTTTCATAAGTCTTGAATAATTATTTTCAATAATTATTCATGTTTAAAAATAAAAAAAAACATAAAGATGACCAATCACTATACTACACACAGGATATATTGAAAAAAAAGATGGGAGCGCAGCGGAAAATAAAACAACAGAAAAAAAAGGAAAAAGAAATCAAAAATAGTTACTGCAGTAAATATTTATTTACTTCAGTAAAAATAATCGGGTGAAATTTATTTCACCTGAGGTGAATTGTCCACCAATGTCACCAATTGATTCGGAGGACATTGGTGACATTAATTTTTGTACGAAAATAACCCTCCATTAAACCTAACAGCGCGTCGCAGTGCGCTGATAAAGACTGTCGGAGCTACTTTCCCTAAACTACATAAAATACGCCATAACTTCCGATTCCGATCTCCGATCACGACACGCGCGGGCGGTGGGACATGTTAAATGCCCAAACCGCTACGCTAAGCAGCCTTAGCTTCGCACGTAGCTGAATGCCGACGGGAAGCTCATTGACATCCACTGTGTCGAAGGTGACCTGGTCTGCACTGTAT
>SpainSquash_IpoSat_Ctg1
TAATATTACCAGTGCAGCCCATGACTCGATGAACAGCGTAGGGGGTGGCCCGGAGGGGTTACGAAGCGTGTTCATTGACCGTGTTGTTGTCTCAGTGCAGCCCATGACTCGATGAACAGCGTAGGGGGTGGCCCGGAGGGGTTACGAAGCGTGTTCATTGACCGTGTTGTTGTCTTGAATAATTATTTCCAATAATTATTCATGTTTAAAAATTAAAAAATAAAACATAAAGATGACCAATCACTATACACACAGAACATATTGAAAAAAAGATGGAGCGCAGCGGAAAATAAAAAGAAATTAAAAATAATAGAAAAGATAATTCCAAAATTCAAAAATAGTTACTGCAGTAAATAGTTATTTACTTCAGTAAAAATAATTGGGTGAAATTTATTTCACTTGAGGTGAATTGTCCACCAATGTCACCAATTGATTCGGAGGACATTGGTGACATTAATTTTTTGACGAAAATACCCCTCATTTAAAACTAACAGGCGCGTCGCAGTGCGCTGATAAAGCTGTCGGAGCTACTTTCCCAAATCATAAAATCGCCATAACTTCCGATTCCGATCTCCGATCACGACACGCGCGGGCGGTGGGACATGTTAAATGCCCAAACCGCTACGCTAAGCAGCCTTAGCTTCGCACGTAGCTGAATGCCGACGGGAAGCTCAATGACATCCACTGTGTTGCAGGTGACCTGGGCTGCACTGTAT
>SpainSquash_IpoSat_Ctg2
TAATATTACCAGTGCAGACCGGAGACACGATGAACAGCATAGGGGGAGGCCCGGAGGGGTTACGAAGCGTGTTCATTAAACGACCAGTGCAGCCCTTTACTCGATGAACAGCATAGGGGGAGGCCCGGAGGGGTTACGAAGCGTGTTCATTGACCGTGTTGTTGTCTTGAATAATTATTTTCAATAATTATTCATGTTTAAAAATAAAAAAAAACATAAAGATGACCAACCACTATACACACAGAATATATTGAAAAAAAAGATGGGAGCGCAGCGGAAAATAAAACAACATAAAAAAATGGAAAAAGAAATCAAAAATAGTTACTGCAGTAAATATTTATTTACTTCAGTAAAAATAATCGGTGAAATTTATTTCACTTGAGGTGAATTGTCCTCCAATGCCTCCAATTGAATCGGTGGACATTGGTGACATTAATTTTTTGACGAGAATACCCCTCATTTAAAACTAACAGGCGCGTCGCAGTGCGCTGATAAAGCTGTCGGAGTTACTTTCCCAAATCTTAAAATCGCCATAACTTCCGATTCCGATCTCCGATCACGACACGCGCGGGCGGTGGGACATGTTAAATGCCCAAACCGCTACGCTAAGCAGCCTTAGCTTCGCACGTAGCTGAATGCCGACGGGAAGGTCATTGACATCCACTGTGTCGAAGGTGACCTGGTCTGCACTGTAT
>SpainSquash_IpoSat_Ctg257
TAATATTACCAGTGCAGCCCATGACTCGATGAACAGCGTAGGGGGTGCCCCGGAGGGGTTACAAGCGTGTTCATTCAACGACCAGTGCAGCCCCATGACTCGATGAACAGCGTAGGGGGGTGCCCGGAGGGGTTCGAAGCTGTTCATTGACCGTGTTGTTGTCTTGAATAATTATTTTCAATAATTATTCATGTTTAAAAATAAAAAAAAACATAAAGATGACCAACCACTATACACACAGAATATATTGAAAAAAAAGATGGGAGCGCAGCGGAAAATAAAACAACATAAAAAAATGGAAAAAGAAATCAAAAATAGTTACTGCAGTAAATATTTATTTACTTCAGTAAAAATAATTGGGTGAAATTTATTTCACTTGAGGTGAATTGTCCRCCAATGTCMCCAATTGAWTCGGWGGACATTGGTGACATTAATTTTTTGACGAAAATACCCCTCATTTAAAACTAACAGGCGCGTCGCAGTGCGCTGATAAAGCTGTCGGAGCTACTTTCCCAAATCATAAAATCGCCATAACTTCCGATTCCGATCTCCGATCACGACACGCGCGGGCGGTGGGACATGTTAAATGCCCAAACCGCTACGCTAAGCAGCCTTAGCTTCGCACGTAGCTGAATGCCGACGGGAAGCTCAATGACATCCACTGTGTCGCAGGTGACCTGGGCTGCACTGTAT
>SpainTomato_IpoSat_Ctg6
TAATATTACCAGTGCAGCCGGTGACTCGATGAACAGCGTAGGGGGTGGCCCGGAGGGGTTACGAAGCGTGTTCATTCAACGCCCATTGCAGCCTATGACTCGATGAACAGCGTAGGGGGTGGCCCGGAGGGGTTACGAAGCGTGTTCATTGACCGTGTTGTTGTCTCATAAGTCTTGAATAATTATTTTCAATAATTATTCATGTTTAAAAATTAAAAAATAAAACATAAAGATGACCAATCACTATACACACAGAACATATTGAAAAAAAAGAGGGAGCGCAGCGGAAAATAAAAAAACAGAAATAAATGGAAAAAGAAATTAAAAATAGTTACTGCAGTAAATATTTATTTACTGCAGTAAAAATAATTGGGTGAAATTTAATTTACTCGAGGTGAATTGTCCACCAATGTCCCCAATTGAATCGGTGGACATTGGTGACATTAATTTTTTTGACGATAATACCCCTCATTTAAAACTAACAGGCGCGTCGCAGTGCGCTGATAAAGCTGTCGGAGTTACTTTCCCAAATCATAAAATCGCCATAACTTCCGATTCCGATCTCCGATCACGACACGCGCGGGCGGTGGGACATGTTAAATGCCCAAACCGCTACGCTAAGCAGCCTTAGCTTCGCACGTAGCTGAATGCCGACGGGAAGCTCATTGACATCCACTGTGTCGCAGGTGACCTCGGCTGCACTGTAT
>SpainSquash_IpoSat_Ctg15
TAATATTACCAGTGCAGCCCATGACTCGATGAACAGCGTAGGGGGTGGCCCGGAGGGGTTACGAAGCGTGTTCATTCAACGACCAGTGCAGCCCATGACTCGATGAACAGCGTAGGGGGTGGCCCGGAGGGGTTACGAAGCGTGTTCATTGACCGTGTTGTTGTCTTGAATAATTATTTCCAATAATTATTCATGTTTAAAATAAAAAAAAACATAAAGATGACCAATCACTATACACACAGAACATATTGAAAAAAAGATGGAGCGCAGCGGAAAATAAAAAGAAATTAAAAATAATAGAAAAGATAATTCCAAAATTCAAAAATAGTTACTGCAGTAAATAATTATTTACTGCAGTAAAAATAATTGGGTGAAATTTATTTCACTTGAGGTGAATTGTCCACCAATGTCACCAATTGATTCGGAGGACATTGGTGACATTAATTTTTTTGACGAAAATACCCCCTCATTTAAAACTAACAGGCGACGTCGCAGTGCGCTGATAAAGCTGTCGGAGCTACTTTCCCAAATCATAAAATCGCCATAACTTCCGATTCCGATCTCCGATCACGACACGCGCGGGCGTGGGACATGTTAAATGCCCAAACCGCTACGCTAAGCAGCCTTAGCTTCGCACGTAGCTGAATGCCGACGGGAAGCTCAATGACATCCACTGTGTCGCAGGTGACCTGGGCTGCACTGTAT
>SpainTomato_IpoSat_Ctg441
TAATATTACCAGTGCAGCCGGTGACTCGATGAACAGCGTAGGGGGTGGCCCGGAGGGGTTACGAAGCGTGTTCATTCAACGCCCAGTGCAGCCGGAGACTCGATGAACAGCGTAGGGGGTGGCCCGGAGGGGTTACGAAGCGTGTTCATTGACCGTGTTGTTGTTTCATAAGTCTTGAATAATTATTTTCAATAATTATTCATGTTTAAAAATTAAAAAATAAAACATAAAGATGACCAATCACTATACACACAGAACATATTGAAAAAAAAGAGGGAGCGCAGCGAGAATAAAAAAACNGAAATAAATGGAAAAAGAATTAAAAAATAGTTACTGCAGTAAATATTTATTTACTTCAGTAAAAATAATTAGGGTGAAATTTAATTTAACTCGAGGTGAATTGTCACCAATGTCCCCAATTGAATCGGTGACATTGGTGACATTAATTTTTTGACGATAATACCCCTCATTTAAAACTAACAGGCGCGTCGCAGTGCGCTGATAAAGCTGTCGGAGTTACTTTCCCAAATCATAAAATCGCCATAACTTCCGATTCCGATCTCCGATCACGACACGCGCGGGCGGTGGGACATGTTAAATGCCCAAACCGCTACGCTAAGCAGCCTTAGCTTCGCACGTAGCTGAATGCCGACGGGAAGCTCATTGACATCCACTGTGTTGCAGGTGACCTCGGCTGCACTGTAT
>SpainSquash_IpoSat_Ctg358
TAATATTACCAGTGCAGCCCATGACTCGATGAACAGCGTAGGGGGTGGCCCGGAGGGGTTACGAAGCGTGTTCATTGACCGTGTTGTTGTCTCAGTGCAGCCCATGACTCGATGAACAGCGTAGGGGGTGCCCGGAGGGGTTACGAAGCGTGTTCATTGACCGTGTTGTTGTCTTTGAATAATTATTTCCAATAATTATTCATGTTTAAAAATAAAAATAAACATAAAGATGACCAATCACTATACACACAGAACATATTGAAAAAAAGATGGAGCGCAGCGGAAAATAAAAAGAAATTAAAAATAATAGAAAAAGATAAATTCCAAAAATTCAAAAAATAGTTACTGCAGTAAATATTTATTTACTTCNGTAAAAATAATTGGGTGAAATTTATTTCACTTGAGGTGAATTGTCCACCAATGCTCCAATTGATTCGGAGGACATTGGAGGACTAATTTTTTTGTCGAAAATACCCCTCNTTTAAAACTAACAGGCGCGTCGCAGTGCGCTGNTAAAGCTGTCGGAGCTACTTTCCCAAATCATAAAATCGCCATAACTTCCGATTCCGATCTCCGATCACGACACGCGCGGGCGGTGGGACATGTTAAATGCCCAAAACCGCTACGCTAAGCAGCCTTAGCTTCGCACGTAGCTGAATTGCCGTACGGGAAGCTCAATTGACATCCACTGTGTTAGCAGGGTGACCTGGGCTGCACTGTAT
>SpainTomato_IpoSat_Ctg2
TAATATTACCAGTGCAGCCGGAGACTCGATGAACAGCGTAGGGGGTGGCCCGGAGGGGTTACGAAGCGTGTTCATTCAACGCCCAGTGCAGCCGGTGACTCGATGAACAGCGTAGGGGGTGGCCCGGAGGGGTTACGAAGCGTGTTCATTGACCGTGTTGTTGTCTCATAAGTCTTGAATAATTATTTTCAATAATTATTCATGTTTAAAAATTAAAAAATAAAACATAAAGATGACCAATCACTATACACACAGAACATATTGAAAAAAAAGAGGGAGCGCAGCGGAAAATAAAAAAACAGAAATAAATGGAAAAAGAAAATAAAAATAGTTACTGCAGTAAATATTTATTTACTTCAGTAAAAATAATGGGGTTAAATTGATTTCACTCGAGGTGAATTGTCCTCCAATGTCTCCAATTGAATCGGAGGACATTGGTGACATTAAATTTTTGACGATAATACCCCTCATTTAAAACTAACAGGCGCGTCGCAGTGCGCTGATAAAGCTGTCGGAGTTACTTTCCGAAATCATAAAATCGCCATAACTTCCGATTCCGATCTCCGATCACGACACGCGCGGGCGGTGGGACATGTTAAATGCCCAAACCGCTACGCTAAGCAGCCTTAGCTTCGCACGTAGCTGAATGCCGACGGGAAGCTCATTGACATCCACTGTGTCGCAGGTGACCTCGGCTGCACTGTAT
