# Supplementary material for: Begomovirus-Associated Satellite DNA Diversity Captured Through Vector-Enabled Metagenomic (VEM) Surveys Using Whiteflies (Aleyrodidae)
Source: Viruses. 2016 Feb 2;8(2):36. doi: 10.3390/v8020036 (PMC4776191; doi:10.3390/v8020036)
Supplement: Supplementary File 1 [file viruses-08-00036-s001.zip › SupplementalFileS2_Figure2_TreeSequences-IdentityScoreMatrix.xlsx]

## Sheet: GenBank-VEM_Alphasats_editedfor
>ACB86656_BBTV_SAT	100.001
>ACJ36781_BBTV_SAT	73.201	100.001							DNA-2-type
>AAA51422_BBTV_SAT	74.601	94.401	100.001						DNA-3-type
>AEF97834_BBTV_SAT	72.201	89.401	87.701	100.001					DNA-1-type
>ADV18492_BBTV_SAT	72.201	90.101	88.101	98.201	100.001
>AAG44003_BBTV_SAT	73.201	89.101	87.701	90.101	91.201	100.001
>AAA61875_BBTV_SAT	73.601	88.401	87.001	89.401	90.501	98.901	100.001
>ACJ36782_BBTV_SAT	53.001	61.601	62.301	59.101	59.401	60.101	59.401	100.001
>AAA51426_BBTV_SAT	53.701	61.901	62.601	59.401	59.801	61.201	60.501	97.901	100.001
>AAG44004_BBTV_SAT	51.901	64.401	61.201	62.301	62.601	64.101	63.301	91.601	92.601	100.001
>NP_619565_Faba_bean_necrotic_yellows_virus	48.901	51.401	53.201	51.201	50.501	52.101	52.101	56.301	55.601	54.501	100.001
>NP_619760_Milk_vetch_dwarf_virus	48.001	53.801	55.201	53.001	52.301	54.501	54.501	55.901	55.201	55.201	88.301	100.001
>NP_620696_Subterranean_clover_stunt_virus	47.501	51.801	54.001	51.801	51.101	53.601	52.901	52.901	52.501	52.201	81.401	82.101	100.001
>AAA42894_Coconut_foliar_decay_virus	39.601	40.301	41.801	40.601	41.201	41.701	42.001	48.101	46.801	47.301	44.301	45.001	45.901	100.001
>CAC94828_Ageratum_yellow_vein_Singapore_alphasatellite	42.501	42.501	43.701	42.501	41.701	41.101	41.101	40.501	41.601	42.001	41.701	41.201	41.401	38.101	100.001
>ADC79191_Ageratum yellow vein Singapore alphasatellite, Oman DNA-2	43.601	43.301	44.401	43.301	42.401	41.801	41.801	40.901	42.001	42.301	40.001	41.501	42.501	38.501	96.301	100.001
>CBA18108_Euphorbia_mosaic_virus_associated_Brazil_Mato_Grosso_do_Sul	42.401	45.501	46.901	45.801	46.001	45.501	45.501	42.501	44.801	43.701	44.701	46.701	46.301	40.301	52.701	53.601	100.001
>YP_003987456_Cleome leaf crumple virus associated DNA 1	43.301	42.501	43.501	43.301	43.101	43.601	43.601	40.401	42.601	40.401	44.401	45.501	45.401	41.501	54.601	54.901	87.501	100.001
>ADK97757__Melon_chlorotic_mosaic_virusassociated__alphasatellite_Venezuela	42.801	44.201	45.301	45.701	45.501	45.601	45.601	41.501	43.401	42.601	45.101	45.501	45.801	39.901	53.401	54.901	83.801	82.701	100.001
>NC_021708_Cuban_alphasatellite	42.001	42.901	42.601	43.801	43.701	45.101	45.101	41.801	42.501	43.701	42.901	43.301	44.601	39.601	51.201	52.701	80.801	80.501	86.301	100.001
>VEM alphasatellite 3a_Puerto Rico_KT099173	43.501	43.801	44.601	44.901	45.101	45.401	45.401	43.001	43.001	44.801	43.601	43.601	44.601	41.501	51.201	52.701	81.801	81.501	87.901	93.001	100.001
>VEM alphasatellite 3c_Puerto Rico_KT099175	43.101	44.201	45.001	45.301	45.501	45.801	45.801	43.401	43.401	45.101	44.001	44.001	45.001	40.701	51.501	53.101	81.801	80.801	88.801	93.001	98.701	100.001
>VEM alphasatellite 3b_Puerto Rico_KT099174	42.001	42.801	43.501	44.201	44.001	44.701	44.701	42.901	43.301	44.001	45.101	44.301	45.801	39.301	52.601	53.801	81.501	80.801	87.201	89.501	93.301	93.301	100.001
>CBJ19304_Croton_yellow_vein_mosaic_alphasatellite_India_Haryana	43.801	42.501	43.501	42.501	42.801	44.301	44.301	40.301	42.201	42.501	43.601	44.701	44.601	40.501	51.701	52.701	74.401	78.001	76.701	75.701	76.401	77.301	74.401	100.001
>AFD61610__Tomato_leaf_curl_New_Delhi_alphasatellite_India	41.701	40.601	41.201	41.701	41.901	43.101	43.101	41.301	42.001	42.401	41.601	43.401	45.901	41.001	51.701	52.401	73.801	75.401	74.401	74.401	73.201	74.101	72.501	90.401	100.001
>VEM alphasatellite 1a_Guatemala_KT099170	42.401	40.701	40.601	41.801	40.901	42.501	42.501	42.101	43.701	44.001	40.901	42.001	43.501	39.401	53.101	53.101	73.801	76.401	75.401	74.101	74.401	74.801	73.801	76.001	73.201	100.001
>VEM alphasatellite 1b_Guatemala_KT099171	42.201	41.101	41.001	42.301	41.401	43.501	42.701	40.701	42.701	43.201	41.401	42.201	43.901	39.201	53.601	54.001	76.401	77.601	77.201	76.001	77.601	77.601	76.001	80.701	78.001	99.601	100.001
>BAA33980_Milk_vetch_dwarf_virus	41.601	46.401	47.401	47.101	46.501	45.301	44.901	43.801	44.901	43.801	43.501	43.601	42.601	37.101	42.601	42.201	42.501	42.201	43.301	40.401	40.001	40.401	40.701	39.301	40.001	41.101	41.101	100.001
>BAA34048_Milk_vetch_dwarf_virus	43.601	45.101	44.001	45.801	44.501	44.001	44.301	52.001	52.001	52.401	47.201	49.401	48.101	44.001	40.901	40.901	44.901	42.201	43.201	41.801	41.101	41.501	41.101	45.101	44.501	40.701	39.901	56.801	100.001
>CAB44025_faba_bean_necrotic_yellows_virus	43.601	45.401	45.401	46.201	44.901	44.701	44.701	53.501	53.501	52.701	47.201	50.601	47.401	41.801	39.901	40.201	44.701	43.001	42.401	41.801	40.701	41.101	41.501	41.701	41.101	43.401	42.001	55.701	89.401	100.001
>NP_619572_Faba_bean_necrotic_yellows_virus	43.601	45.401	45.401	46.201	44.901	44.701	44.701	53.501	53.501	52.701	47.201	50.601	47.401	41.801	39.901	40.201	44.701	43.001	42.401	41.801	40.701	41.101	41.501	41.701	41.101	43.401	42.001	55.701	89.401	100.001	100.001
>BAA3398_Milk_vetch_dwarf_virus	41.201	42.301	41.701	42.001	41.501	41.601	41.601	52.201	51.401	52.201	43.201	45.401	44.401	38.401	41.101	42.501	38.301	38.401	39.001	38.401	38.001	37.701	38.401	37.001	38.401	39.501	39.001	50.901	58.501	58.501	58.501	100.001
>AAA68022_Subterranean_clover_stunt_virus	41.801	40.101	41.701	39.901	39.401	38.501	38.901	51.601	50.901	51.301	45.901	46.101	43.701	38.801	44.201	45.701	42.001	42.001	42.001	41.301	40.601	40.901	39.901	39.901	40.901	40.601	39.801	48.901	57.801	58.501	58.501	73.201	100.001
>CAB44027_Faba_bean_necrotic_yellows_virus	39.201	42.101	41.801	42.501	42.901	41.401	41.401	44.901	43.801	44.101	44.201	42.801	42.501	39.001	40.501	39.801	39.801	40.101	39.401	38.701	38.001	38.301	39.001	37.201	35.801	38.001	36.801	52.601	50.401	50.001	50.001	53.501	55.301	100.001
>ACQ65865__Gossypium_mustelinum_symptomless__alphasatellite_Pakistan	38.601	38.901	38.301	38.201	37.401	38.901	39.301	42.901	42.901	44.501	40.601	39.801	39.401	40.901	43.201	43.201	39.101	38.901	39.101	39.601	38.501	38.801	37.101	38.601	39.301	36.801	35.701	44.601	48.001	46.601	46.601	44.201	46.401	51.101	100.001
>ACC78722_Gossypium davidsonii symptomless alphasatellite_Pakistan_Multan	36.401	36.801	35.701	36.801	35.901	37.601	38.001	40.601	40.201	42.001	39.101	39.401	38.501	38.701	42.401	42.001	38.001	40.501	38.701	39.701	38.901	38.901	37.201	40.501	38.201	37.301	36.901	42.701	46.401	45.101	45.101	44.001	45.201	50.201	95.401	100.001
>CBJ19302_Croton_yellow_vein_mosaic_alphasatellite_India_Haryana	39.601	37.901	38.501	39.201	37.101	38.201	38.601	41.801	41.801	44.101	39.601	39.101	39.101	40.901	43.601	42.901	40.201	42.701	40.901	41.401	40.701	40.401	38.901	41.101	41.801	39.801	38.601	43.301	47.701	46.901	46.901	44.701	46.101	50.901	94.601	94.301	100.001
>ACQ65864__Gossypium_mustelinum_symptomless__alphasatellite_Pakistan	31.801	32.601	31.901	31.101	30.701	31.901	31.301	36.501	37.301	39.401	33.101	31.501	32.401	33.301	39.201	41.101	35.101	34.701	34.701	36.201	35.401	35.801	33.701	35.301	34.801	32.201	30.501	41.101	43.701	41.301	41.301	37.101	38.701	37.601	74.701	67.801	70.001	100.001
>VEM alphasatellite 2_Guatemala_KT099172	39.401	41.801	42.601	41.501	41.001	41.101	40.801	39.701	40.401	40.801	40.001	37.701	38.001	35.001	42.601	42.901	41.101	41.101	43.001	44.401	44.101	43.801	41.801	43.801	42.801	39.901	41.701	47.001	41.101	42.101	42.101	43.601	45.001	41.401	53.301	53.501	53.601	46.201	100.001
>ACC78697_Gossypium_darwinii_symptomless_Pakistan__Multan	41.501	42.201	43.901	43.501	43.401	44.001	43.901	38.301	38.701	41.301	38.801	38.801	38.701	37.501	43.401	43.101	40.801	41.101	41.101	42.601	41.601	41.901	39.701	42.301	41.901	39.401	40.601	47.101	41.101	39.901	39.901	43.501	44.201	43.601	58.701	60.901	57.901	47.501	67.101	100.001
>ACC78695_Gossypium darwinii symptomless alphasatellite_Pakistan_Multan	41.501	42.201	43.901	43.501	43.401	44.001	43.901	38.301	38.701	41.301	38.801	38.801	38.701	37.501	43.401	43.101	40.801	41.101	41.101	42.601	41.601	41.901	39.701	42.301	41.901	39.401	40.601	47.101	41.101	39.901	39.901	43.501	44.201	43.601	58.701	60.901	57.901	47.501	67.101	100.001	100.001
>ACC78707_Gossypium_darwinii_symptomless_Pakistan__Multan	40.501	40.901	41.001	40.901	40.801	38.901	39.601	36.901	36.901	37.601	37.301	37.401	37.201	36.301	37.301	37.701	39.101	39.001	39.501	41.001	39.901	40.301	38.001	40.601	40.601	36.401	37.501	44.801	40.101	39.701	39.701	43.001	43.001	41.901	56.301	58.101	56.301	48.501	63.501	91.001	91.001	100.001
>CBK25807_Tomato_leaf_curl_CameroonCameroon_Buea	41.101	41.501	42.801	42.801	41.901	42.801	43.201	38.701	39.001	40.601	39.101	38.101	37.301	35.801	40.301	39.901	40.301	39.801	40.801	42.101	42.301	41.901	40.401	42.601	42.301	36.801	37.001	46.101	40.401	39.501	39.501	42.401	42.801	41.101	57.501	57.601	57.201	50.701	67.101	84.401	84.401	77.901	100.001
>CBK25787_Okra_leaf_curl_MaliCameroon_Njombe	39.301	39.701	41.001	42.401	41.201	41.001	41.701	37.901	38.301	40.201	37.701	37.401	36.601	36.801	40.601	40.301	39.901	39.701	39.101	40.101	39.301	39.601	38.001	41.601	41.301	37.501	38.201	48.901	41.401	40.201	40.201	43.101	44.201	41.601	56.701	58.401	56.701	50.201	66.101	85.401	85.401	78.801	86.401	100.001
>ADN88286_Cotton_leaf_curl_GeziraSudan__Shambat	40.401	40.401	41.701	42.801	41.201	41.701	42.801	39.401	39.701	41.601	37.701	37.001	37.601	36.501	39.901	39.601	40.301	40.101	40.101	41.101	40.301	40.601	38.401	42.401	40.901	38.001	39.001	47.501	42.501	41.601	41.601	43.601	44.001	42.701	57.901	59.201	57.901	49.801	66.501	88.301	88.301	81.401	86.701	94.901	100.001
>CAD56273_Nanoviruslike_particle_Pakistan	38.201	39.701	41.701	43.001	41.201	41.001	41.401	36.901	37.201	39.901	37.401	38.101	37.601	34.801	41.001	40.601	40.001	40.501	41.201	42.801	43.301	43.001	41.101	41.701	41.701	38.101	39.401	46.101	40.401	39.501	39.501	44.201	43.801	41.401	59.701	60.701	60.401	50.001	66.101	82.501	82.501	77.201	84.801	86.001	86.301	100.001
>CBX51429_Tomato_leaf_curl_Cameroon	40.001	41.801	43.201	42.801	41.901	42.101	43.201	37.901	38.301	40.901	37.701	38.401	38.401	35.901	39.901	39.601	42.601	42.101	41.801	41.801	41.901	41.601	40.701	43.001	43.301	38.001	37.801	48.201	41.801	40.601	40.601	44.501	44.501	42.301	58.601	58.801	57.901	52.201	66.501	84.101	84.101	78.501	89.201	90.201	89.501	87.901	100.001
>CAI59920_Tomato_yellow_leaf_curl_ChinaChina_Yunnan	39.701	42.201	41.901	43.901	43.701	42.001	42.201	36.901	37.501	40.201	38.101	37.701	36.601	36.501	38.201	37.901	40.901	40.901	41.101	42.901	42.601	42.301	41.101	41.301	41.101	39.301	39.001	47.901	40.901	39.901	39.901	42.901	42.601	41.901	56.501	58.001	57.201	50.001	66.801	87.301	87.301	80.401	86.701	84.101	85.101	83.501	86.001	100.001
>CBK44089__Tobacco_curly_shoot_virus_associated__DNA_1China_Yunnan	39.001	41.801	41.501	43.501	43.401	41.301	41.101	37.201	37.501	40.601	37.701	37.001	36.901	36.601	38.801	38.101	40.801	40.301	40.101	42.201	40.901	41.301	39.401	42.801	42.501	38.001	38.201	46.401	41.301	40.601	40.601	43.301	42.901	42.701	57.901	59.201	58.901	53.401	66.801	88.301	88.301	81.401	85.701	84.401	85.701	84.101	85.101	93.701	100.001
>ABG26129__Mimosa_yellow_leaf_curl_virusassociated__DNA_1Viet_Nam__Binhduong	40.401	42.201	43.601	43.501	43.401	43.301	43.501	38.301	38.701	41.601	38.801	38.401	37.301	36.501	37.501	37.201	41.701	41.401	41.601	42.401	43.101	42.801	40.701	43.401	40.701	39.001	38.601	47.501	41.601	40.601	40.601	43.601	44.301	43.401	57.201	58.001	58.201	49.101	67.401	87.301	87.301	80.401	87.301	85.701	86.301	85.701	87.001	94.001	93.001
>ABG26128__Sida_yellow_vein_Vietnam_alphasatellite_Viet_Nam__Hanoi	39.901	42.001	41.701	41.601	41.101	41.101	41.301	37.001	37.401	40.001	37.001	36.701	36.601	34.801	39.601	39.201	41.001	41.101	42.301	43.801	43.101	42.801	41.101	41.701	41.301	39.001	39.401	47.501	39.601	39.301	39.301	42.001	42.001	41.901	57.901	58.801	57.501	54.501	66.501	85.701	85.701	78.801	84.801	83.501	85.101	84.401	84.401	89.201	88.601
>CBA10390_Chilli_leaf_curl_MultanPakistan_Faisalabad_Samundri	39.501	40.901	40.301	43.301	42.801	42.101	42.301	37.401	37.601	38.401	38.201	37.901	37.101	35.901	41.701	39.801	40.501	39.701	40.901	41.001	40.701	41.001	40.101	42.801	42.801	38.301	39.401	47.101	40.201	39.901	39.901	43.501	43.101	42.101	55.301	57.101	56.001	48.701	66.301	86.301	86.301	79.701	86.301	84.101	84.701	81.801	83.801	90.401	90.101
>ADR79367_A_Tobacco_curly_shoot_alphasatellite_India	40.701	42.801	42.101	43.201	42.301	43.701	43.901	37.901	38.301	38.701	40.101	39.801	36.901	37.301	40.801	39.501	40.901	39.801	39.901	40.301	40.301	40.701	39.801	41.501	41.101	38.001	38.601	45.701	40.701	39.501	39.501	42.401	41.701	42.901	54.501	56.101	54.801	49.601	64.901	82.901	82.901	76.601	85.701	83.201	83.801	80.301	83.501	86.001	87.001
>CBA18493_Ageratum_enation_virus_associated_India_Kangra_Himachal_Pradesh	40.401	42.901	43.501	43.901	43.401	44.001	43.201	38.501	38.901	42.301	38.401	38.101	37.601	35.901	40.501	39.801	40.901	41.401	41.801	43.001	42.601	42.301	41.101	41.701	41.701	38.001	38.601	47.901	42.001	40.601	40.601	44.201	43.801	43.001	56.201	56.901	56.501	52.601	67.701	88.601	88.601	81.401	87.901	86.301	87.301	84.101	88.301	89.801	90.501
>AFA26472_Papaya_leaf_curl_alphasatellite_India	40.101	42.901	44.201	43.501	43.401	44.401	43.501	37.601	37.901	40.201	38.401	38.401	38.001	36.201	40.101	39.501	42.301	42.401	43.001	44.101	44.101	43.801	41.801	44.101	41.701	38.001	38.601	47.101	41.301	40.201	40.201	43.801	43.801	43.001	56.201	56.901	56.501	50.001	69.001	88.301	88.301	81.101	88.601	87.301	88.301	84.801	89.201	88.901	90.501
>CBJ19309_Cotton leaf curl Burewala alphasatellite_India-Punjab	40.801	41.801	43.201	43.201	42.701	42.401	43.501	37.901	38.301	41.301	38.401	38.101	37.601	36.201	42.001	41.601	41.301	40.701	42.101	43.001	43.301	43.001	41.401	43.101	43.101	39.001	39.001	47.501	41.601	39.901	39.901	43.801	43.801	43.401	56.801	57.601	56.801	53.401	67.701	90.501	90.501	83.001	87.301	86.001	88.601	84.101	88.301	88.601	90.201
>CBJ19310_Cotton leaf curl Burewala alphasatellite_India-Rajasthan	40.801	41.801	43.201	43.201	42.701	43.701	43.501	37.901	38.301	41.301	38.401	38.101	37.601	36.201	42.001	41.601	41.301	40.701	42.101	43.001	43.301	43.001	41.401	43.101	43.101	39.001	39.001	47.501	41.601	39.901	39.901	43.801	43.801	43.401	56.801	57.601	56.801	53.401	67.701	90.801	90.801	83.301	87.601	86.301	88.901	84.401	88.601	88.901	90.501
>ACC78695_Gossypium darwinii symptomless alphasatellite_Pakistan_Multan	40.801	41.801	43.201	43.201	42.701	43.701	43.501	37.901	38.301	41.301	38.401	38.101	37.601	36.201	42.001	41.601	41.301	40.701	42.101	43.001	43.301	43.001	41.401	43.101	43.101	39.001	39.001	47.901	41.601	39.901	39.901	43.801	43.801	43.401	56.801	57.601	56.801	53.801	68.101	90.501	90.501	83.001	87.601	86.701	88.601	84.401	88.601	88.601	90.201
>CBJ19305_Bendhi_Yellow_Vein_Mosaic/Mesta_Yellow_VeinIndia_Haryana	39.701	42.201	41.801	43.201	42.701	43.701	43.501	38.701	38.901	41.101	38.401	38.101	37.601	36.601	42.301	42.001	39.901	39.701	40.901	41.301	41.101	41.401	39.101	41.301	41.301	37.701	39.001	48.201	42.001	40.201	40.201	43.801	43.801	43.401	57.201	58.001	57.201	53.401	66.801	90.801	90.801	83.001	85.401	87.001	88.301	83.201	87.901	86.301	87.901
>CBK44088__Tobacco_curly_shoot_virus_associated__DNA_1China_Yunnan	42.201	44.001	44.601	45.301	44.401	45.501	44.601	38.301	38.701	41.601	39.101	38.801	38.001	35.801	41.201	40.501	41.801	40.601	41.501	43.901	43.301	43.001	41.801	43.101	42.801	38.001	39.001	47.101	42.101	40.201	40.201	43.801	43.501	44.401	58.001	59.301	58.201	46.901	66.801	85.701	85.701	78.201	86.001	84.401	86.301	81.901	86.001	87.901	89.501
>CBL58162_Sida_yellow_vein_disease_associated__DNA_1China_Yunnan_province	40.701	43.301	45.001	44.601	43.701	43.501	44.201	37.901	38.301	41.301	38.801	38.101	38.001	35.401	42.001	41.601	40.601	39.701	39.501	42.001	40.601	40.901	39.401	41.601	40.901	37.401	38.201	47.101	42.101	40.201	40.201	43.101	43.101	43.701	56.501	58.001	57.201	47.701	65.801	88.901	88.901	80.401	85.101	85.701	87.301	81.601	85.701	86.001	87.901
>YP_009002582_Sida yellow vein China alphasatellite	40.401	42.901	43.901	43.901	42.701	42.801	43.501	38.201	38.501	41.501	38.801	38.101	38.001	36.801	42.301	42.001	40.001	39.401	39.501	41.101	40.301	40.601	39.101	41.601	40.901	37.701	38.601	47.901	42.101	40.201	40.201	42.801	42.801	43.401	56.801	58.401	57.501	53.401	67.101	88.601	88.601	80.101	86.701	86.001	87.001	82.201	86.001	85.401	87.301
>AHE80678_Sida yellow vein China alphasatellite	40.401	42.901	43.901	43.901	42.701	42.801	43.501	38.201	38.501	41.501	38.801	38.101	38.001	36.801	42.301	42.001	40.001	39.401	39.501	41.101	40.301	40.601	39.101	41.601	40.901	37.701	38.601	47.901	42.101	40.201	40.201	42.801	42.801	43.401	56.801	58.401	57.501	53.401	66.801	88.301	88.301	79.801	86.301	85.701	86.701	81.901	85.701	85.101	87.001
>ADC96617_Guar_leaf_curl_alphasatellite_India	40.401	42.901	44.201	44.201	43.001	43.901	44.201	39.001	39.401	42.001	39.501	39.501	38.401	37.501	38.601	38.201	40.301	39.701	40.301	41.401	41.101	41.401	39.101	41.601	41.301	37.301	38.601	47.501	42.301	40.201	40.201	42.801	43.101	43.001	55.501	56.501	56.801	52.601	66.801	87.001	87.001	81.101	87.001	86.301	87.601	82.201	86.701	86.001	86.701
>YP_031730_Okra_Nanovirus-like_particle_Pakistan	42.601	43.301	43.601	45.001	44.101	43.901	44.601	40.101	39.701	42.301	39.501	39.101	38.401	37.601	38.901	38.601	40.501	39.401	39.801	40.901	40.901	41.301	39.701	41.901	41.601	37.301	38.601	47.501	42.901	40.601	40.601	43.801	43.501	44.801	58.001	58.901	58.201	53.001	67.101	86.701	86.701	81.101	87.901	85.701	86.001	81.901	87.301	86.001	87.301
>ACU64818_Nanoviruslike_particle_India	35.201	39.101	39.701	40.801	40.301	40.401	41.201	35.601	35.601	37.901	36.401	37.101	35.501	34.401	37.001	36.301	38.701	37.501	39.401	39.201	38.901	39.201	37.501	39.401	39.101	35.601	36.101	43.901	36.701	35.901	35.901	42.201	42.201	39.801	48.801	49.801	49.801	44.901	61.901	79.901	79.901	73.001	79.901	79.601	80.301	75.801	80.901	79.601	80.601
>AGH20700_Guar leaf curl alphasatellite_India	40.101	42.201	43.501	43.501	42.301	43.201	43.901	38.701	38.701	41.301	39.901	39.901	38.701	36.501	39.201	38.901	41.901	40.401	41.601	42.101	42.801	42.401	40.701	39.301	39.001	37.301	38.601	46.401	41.601	39.901	39.901	43.101	43.501	42.501	55.101	56.901	56.201	51.901	67.101	84.801	84.801	77.901	85.401	84.101	85.701	81.001	85.701	85.101	86.001
>CBY88999_Ageratum_conyzoides_associated__symptomless_Pakistan_Lahore	41.801	43.301	45.001	44.601	43.701	43.501	44.601	38.701	39.001	42.001	38.101	38.101	38.701	37.201	42.001	41.601	40.101	39.101	39.501	40.601	40.301	40.601	38.701	40.901	40.301	37.401	37.801	47.101	41.801	40.201	40.201	43.501	43.101	43.401	56.901	58.501	56.801	52.301	66.501	89.501	89.501	82.101	86.001	86.301	87.601	81.001	86.001	87.001	88.601
>CAD56270_Nanoviruslike_particle_India	41.101	43.601	45.301	45.701	44.801	45.801	45.701	39.701	40.101	43.101	37.701	37.701	38.401	35.801	40.101	39.501	39.801	39.101	39.801	40.901	40.601	40.901	39.101	41.801	40.601	36.701	38.201	47.501	42.101	40.201	40.201	43.801	43.501	44.101	58.301	59.301	57.501	50.201	65.801	88.601	88.601	81.401	84.801	85.701	87.001	82.201	83.801	85.701	88.301
>CAJ85971_Malvastrum_yellow_mosaic_virusassociated__DNA	40.401	42.601	44.601	44.201	43.701	44.401	44.201	38.301	38.701	41.301	37.701	38.101	37.301	35.801	39.901	39.601	40.201	40.101	40.501	41.901	40.901	41.301	39.101	42.401	41.001	37.301	39.401	47.101	40.901	40.601	40.601	45.001	44.001	43.701	56.201	57.301	56.501	45.801	67.101	89.201	89.201	81.401	85.701	86.301	88.301	84.401	86.301	88.601	89.501
>YP_425036_ Sida_leaf_curl_virus-associated_DNA1_China	41.101	43.601	45.001	44.201	43.401	44.801	44.601	37.601	37.901	40.601	37.401	37.001	37.301	35.401	40.801	40.101	40.101	39.901	40.101	42.601	41.301	41.601	39.901	42.101	41.301	37.701	39.001	46.301	41.601	40.201	40.201	43.501	43.101	43.701	58.201	59.501	58.901	54.101	66.801	87.601	87.601	80.101	86.001	85.401	88.301	82.501	86.001	88.301	90.201
>YP_851014_Malvastrum_yellow_mosaic_alphasatellite_China	39.701	44.601	44.601	44.601	43.401	44.401	44.201	38.301	38.701	41.601	37.401	37.401	36.601	35.501	39.801	39.501	42.201	39.601	40.801	42.901	41.601	41.901	39.601	41.401	41.301	37.601	39.301	46.601	41.301	40.901	40.901	43.801	43.501	42.501	57.501	59.501	57.901	47.201	64.901	87.901	87.901	81.401	83.801	83.501	85.701	80.301	82.201	87.901	88.601
>JX458742_PR_Dragonfly-associated_alphasatellite_NZ48	42.801	42.801	43.201	44.601	43.901	43.901	43.201	40.501	41.601	41.201	39.401	40.101	39.101	38.001	40.401	40.801	43.101	41.801	42.101	41.301	41.901	41.501	42.601	41.001	40.801	41.501	41.901	49.501	45.601	45.601	45.601	41.301	44.201	43.901	42.301	41.301	42.001	36.301	54.301	53.601	53.601	48.801	51.701	53.601	53.301	51.301	52.001	50.301	51.301
>ABP96960_Abaca_bunchy_top_virus	37.901	39.101	40.201	40.801	39.201	39.301	38.401	36.901	37.301	36.901	40.501	40.501	38.401	33.801	36.301	37.401	37.101	37.601	35.201	36.701	36.001	35.601	36.101	33.901	39.401	37.301	36.701	43.601	42.001	39.901	39.901	41.001	41.501	37.101	36.101	36.801	39.101	28.201	36.801	36.401	36.401	35.701	35.101	36.201	36.201	36.401	35.601	35.601	35.601
>ABP96965_Abaca_bunchy_top_virus	38.301	41.601	41.601	41.601	41.001	40.401	40.001	37.201	38.301	38.001	38.701	39.801	38.001	34.901	39.201	39.601	37.901	38.401	38.501	39.601	37.501	37.101	36.801	37.401	39.101	36.401	35.801	43.001	40.501	38.401	38.401	42.101	42.201	39.001	37.901	38.301	40.101	30.401	37.901	39.101	39.101	36.701	36.201	37.001	37.601	38.801	38.401	39.101	39.101
>ACD6252_Banana_bunchy_top_virur	36.301	38.001	38.401	38.601	38.401	39.201	38.801	35.401	36.601	36.601	39.601	40.001	38.201	34.101	37.401	38.501	38.401	39.301	36.901	37.101	35.401	35.101	37.301	37.501	39.301	39.301	38.901	42.301	40.001	39.301	39.301	39.501	39.601	36.801	39.601	39.401	41.101	30.401	37.001	37.901	37.901	35.601	35.401	36.101	35.101	36.301	36.001	36.701	37.401
>AEL32448_Banana_bunchy_top_virus	36.801	39.101	39.901	39.501	39.301	40.201	39.801	35.401	36.601	36.901	38.501	40.001	37.701	34.201	38.501	39.601	38.501	39.401	38.101	37.301	35.901	35.601	37.401	36.801	39.001	38.701	38.401	41.001	40.401	39.601	39.601	39.901	40.001	37.501	39.001	38.701	40.401	30.001	36.501	37.801	37.801	36.001	34.801	35.501	35.501	36.701	36.301	37.801	37.801
>AEQ63279_Banana_buncy_top_virus	35.501	38.301	39.201	40.201	39.601	39.801	39.501	35.401	35.801	36.201	38.101	39.601	38.101	34.901	37.001	37.401	37.801	38.701	37.401	37.301	36.901	36.601	38.801	36.401	39.001	38.401	38.001	41.801	40.701	39.601	39.601	39.901	40.701	38.601	38.601	38.301	40.401	30.101	35.401	38.301	38.301	36.901	34.401	35.501	35.101	37.101	36.001	37.101	37.401
>ADE87486_Pea_necrotic_yellow_dwarf_virus	39.801	38.101	39.301	38.001	37.101	38.301	37.901	36.801	36.101	38.401	38.201	38.201	39.001	31.901	37.401	37.401	37.101	37.301	37.701	37.901	39.301	39.001	37.501	36.701	34.701	38.501	38.101	41.501	38.701	38.001	38.001	42.701	41.001	38.401	33.701	34.401	33.701	26.101	33.901	32.701	32.701	31.601	30.301	33.201	32.101	32.101	32.501	30.101	30.101
>CAG77479_Faba_bean_necrotic_stunt_virus	36.801	38.001	38.501	40.201	40.101	38.101	36.901	33.901	33.201	34.701	39.101	36.301	37.001	31.501	39.201	39.601	35.901	36.801	38.101	39.301	39.701	39.301	37.501	37.301	34.701	38.501	38.101	42.301	41.201	41.201	41.201	41.801	40.701	37.101	36.301	36.901	35.901	29.401	36.101	33.301	33.301	32.201	31.001	34.701	33.201	33.601	32.801	31.201	31.201
>ADJ00306_Faba_bean_necrotic_stunt_virus	36.801	38.001	38.501	40.201	40.101	38.101	36.901	33.901	33.201	34.701	39.101	36.301	37.001	31.501	39.201	39.601	35.901	36.801	38.101	39.301	39.701	39.301	37.501	37.301	34.701	38.501	38.101	42.301	41.201	41.201	41.201	41.801	40.701	37.101	36.301	36.901	35.901	29.401	36.101	33.301	33.301	32.201	31.001	34.701	33.201	33.601	32.801	31.201	31.201
>ACU00021_Faba_bean_necrotic_stunt_virus	36.801	38.001	38.501	40.201	40.101	38.101	36.901	33.901	33.201	34.701	39.101	36.301	37.001	31.501	39.201	39.601	35.901	36.801	38.101	39.301	39.701	39.301	37.501	37.301	34.701	38.501	38.101	42.301	41.201	41.201	41.201	41.801	40.701	37.101	36.301	36.901	35.901	29.401	36.101	33.301	33.301	32.201	31.001	34.701	33.201	33.601	32.801	31.201	31.201
>NP_619567_Faba_bean_necrotic_yellows_virus	38.301	36.201	37.701	39.401	39.301	38.401	37.201	36.801	36.101	35.801	37.301	37.801	39.701	30.301	39.301	38.901	35.901	37.101	37.701	39.001	39.001	38.601	37.901	36.501	34.601	36.301	35.701	41.901	40.901	39.101	39.101	41.101	40.701	35.701	34.601	34.401	34.401	27.701	35.001	32.601	32.601	31.501	31.401	33.901	32.801	32.501	32.101	30.101	30.101
>NP_620694_Subterranean_clover_stunt_virus	41.001	38.701	39.901	37.601	38.501	38.901	38.001	37.501	37.501	37.501	39.801	39.101	38.501	30.301	40.001	40.501	37.701	39.701	40.701	41.901	41.501	41.201	40.801	38.401	35.401	40.701	40.501	47.401	39.801	39.101	39.101	41.801	44.401	37.101	35.801	35.001	35.801	28.701	36.501	34.401	34.401	33.301	34.101	34.801	34.401	35.901	34.801	32.601	32.601
	1	2	3	4	5	6	7	8	9	10	11	12	13	14	15	16	17	18	19	20	21	22	23	24	25	26	27	28	29	30	31	32	33	34	35	36	37	38	39	40	41	42	43	44	45	46	47	48	49
[truncated: 35 more columns]
