# Supplementary material for: Begomovirus-Associated Satellite DNA Diversity Captured Through Vector-Enabled Metagenomic (VEM) Surveys Using Whiteflies (Aleyrodidae)
Source: Viruses. 2016 Feb 2;8(2):36. doi: 10.3390/v8020036 (PMC4776191; doi:10.3390/v8020036)
Supplement: Supplementary File 1 [file viruses-08-00036-s001.zip › SupplementalFileS3_Figure3_Seqs_IdentityScores23ntCoreRegion.xlsx]

## Sheet: Gammasatellites
>gi|379048300|ref|NC_016963.1|_New_World_begomovirus_associated_satellite_DNA_isolate_177H3_complete_genome
>gi|333034296|gb|HM859911.1|_Whitefly_VEM_satellite_isolate_f_complete_genome
>gi|333034295|gb|HM859910.1|_Whitefly_VEM_satellite_isolate_g_complete_genome
>gi|333034294|gb|HM859909.1|_Whitefly_VEM_satellite_isolate_h_complete_genome
>gi|333034293|gb|HM859908.1|_Whitefly_VEM_satellite_isolate_a_complete_genome
>gi|333034292|gb|HM859907.1|_Whitefly_VEM_satellite_isolate_c_complete_genome
>gi|333034291|gb|HM859906.1|_Whitefly_VEM_satellite_isolate_b_complete_genome
>gi|333034290|gb|HM859905.1|_Whitefly_VEM_satellite_isolate_d_complete_genome
>gi|333034289|gb|HM859904.1|_Whitefly_VEM_satellite_isolate_e_complete_genome
>gi|377551444|gb|JN986808.1|_New_World_begomovirus_associated_satellite_DNA_isolate_H1_complete_genome
>gi|377551443|gb|JN819510.1|_New_World_begomovirus_associated_satellite_DNA_isolate_424N3_complete_genome
>gi|377551442|gb|JN819509.1|_New_World_begomovirus_associated_satellite_DNA_isolate_424N2_complete_genome
>gi|377551441|gb|JN819508.1|_New_World_begomovirus_associated_satellite_DNA_isolate_424N1_complete_genome
>gi|377551440|gb|JN819507.1|_New_World_begomovirus_associated_satellite_DNA_isolate_413N1_complete_genome
>gi|283489084|gb|FJ914405.1|_Ipomoea_begomovirus_satellite_DNA_beta_isolate_SBGB3-6_complete_sequence
>gi|283489083|gb|FJ914404.1|_Ipomoea_begomovirus_satellite_DNA_beta_isolate_SBG3-5_complete_sequence
>gi|283489082|gb|FJ914403.1|_Ipomoea_begomovirus_satellite_DNA_beta_isolate_SBG59_complete_sequence
>gi|283489081|gb|FJ914402.1|_Ipomoea_begomovirus_satellite_DNA_beta_isolate_SI3D-12_complete_sequence
>gi|283489080|gb|FJ914401.1|_Ipomoea_begomovirus_satellite_DNA_beta_isolate_SI3D-11_complete_sequence
>gi|283489079|gb|FJ914400.1|_Ipomoea_begomovirus_satellite_DNA_beta_isolate_SI3C-5_complete_sequence
>gi|283489078|gb|FJ914399.1|_Ipomoea_begomovirus_satellite_DNA_beta_isolate_SI3C-3_complete_sequence
>gi|283489077|gb|FJ914398.1|_Ipomoea_begomovirus_satellite_DNA_beta_isolate_SBG58_complete_sequence
>gi|283489076|gb|FJ914397.1|_Ipomoea_begomovirus_satellite_DNA_beta_isolate_SBG57_complete_sequence
>gi|283489075|gb|FJ914396.1|_Ipomoea_begomovirus_satellite_DNA_beta_isolate_SBG56_complete_sequence
>gi|283489074|gb|FJ914395.1|_Ipomoea_begomovirus_satellite_DNA_beta_isolate_SBG55_complete_sequence
>gi|283489073|gb|FJ914394.1|_Ipomoea_begomovirus_satellite_DNA_beta_isolate_SBG54_complete_sequence
>gi|283489072|gb|FJ914393.1|_Ipomoea_begomovirus_satellite_DNA_beta_isolate_SBG53_complete_sequence
>gi|283489071|gb|FJ914392.1|_Ipomoea_begomovirus_satellite_DNA_beta_isolate_SBG52_complete_sequence
>gi|283489070|gb|FJ914391.1|_Ipomoea_begomovirus_satellite_DNA_beta_isolate_SBG32_complete_sequence
>gi|283489069|gb|FJ914390.1|_Ipomoea_begomovirus_satellite_DNA_beta_isolate_SBG51_complete_sequence
>gi|528280411|gb|KF433066.1|_Malvastrum_leaf_curl_Philippines_betasatellite_complete_sequence
>gi|2737909|gb|U74627.1|TLU74627_Tomato_leaf_curl_virus_satellite_complete_sequence
>gi|377551439|gb|JN819506.1|_New_World_begomovirus_associated_satellite_DNA_isolate_412N2_complete_genome
>gi|377551438|gb|JN819505.1|_New_World_begomovirus_associated_satellite_DNA_isolate_414N3_complete_genome
>gi|377551437|gb|JN819504.1|_New_World_begomovirus_associated_satellite_DNA_isolate_414N2_complete_genome
>gi|377551436|gb|JN819503.1|_New_World_begomovirus_associated_satellite_DNA_isolate_414N1_complete_genome
>gi|377551435|gb|JN819502.1|_New_World_begomovirus_associated_satellite_DNA_isolate_413N5_complete_genome
>gi|377551434|gb|JN819501.1|_New_World_begomovirus_associated_satellite_DNA_isolate_413N3_complete_genome
>gi|377551433|gb|JN819500.1|_New_World_begomovirus_associated_satellite_DNA_isolate_413N2_complete_genome
>gi|377551432|gb|JN819499.1|_New_World_begomovirus_associated_satellite_DNA_isolate_412N3_complete_genome
>gi|377551431|gb|JN819498.1|_New_World_begomovirus_associated_satellite_DNA_isolate_412N1_complete_genome
>gi|377551430|gb|JN819497.1|_New_World_begomovirus_associated_satellite_DNA_isolate_404N3_complete_genome
>gi|377551429|gb|JN819496.1|_New_World_begomovirus_associated_satellite_DNA_isolate_404N2_complete_genome
>gi|377551428|gb|JN819495.1|_New_World_begomovirus_associated_satellite_DNA_isolate_404N1_complete_genome
>gi|377551427|gb|JN819494.1|_New_World_begomovirus_associated_satellite_DNA_isolate_228H6B_complete_genome
>gi|377551426|gb|JN819493.1|_New_World_begomovirus_associated_satellite_DNA_isolate_228H6_complete_genome
>gi|377551425|gb|JN819492.1|_New_World_begomovirus_associated_satellite_DNA_isolate_228H5_complete_genome
>gi|377551424|gb|JN819491.1|_New_World_begomovirus_associated_satellite_DNA_isolate_228H3_complete_genome
>gi|377551423|gb|JN819490.1|_New_World_begomovirus_associated_satellite_DNA_isolate_228H1_complete_genome
>gi|377551422|gb|JN819489.1|_New_World_begomovirus_associated_satellite_DNA_isolate_177N7_complete_genome
>gi|377551421|gb|JN819488.1|_New_World_begomovirus_associated_satellite_DNA_isolate_177N4_complete_genome
>gi|377551420|gb|JN819487.1|_New_World_begomovirus_associated_satellite_DNA_isolate_177N2_complete_genome
>gi|377551419|gb|JN819486.1|_New_World_begomovirus_associated_satellite_DNA_isolate_177H3_complete_genome
>VEM Ipomoea begomovirus satellite 1 (KT099179)
>VEM Ipomoea begomovirus satellite 2 (KT099180)
>VEM Ipomoea begomovirus satellite 3 (KT099181)

## Sheet: Betasatellites
>gi|186462797|gb|EU384586.1|_11371356_Cotton_leaf_curl_Multan_betasatellite_isolate_Punbeta10_complete_sequence
>gi|186462795|gb|EU384585.1|_11361355_Cotton_leaf_curl_Multan_betasatellite_isolate_Punbeta11_complete_sequence
>gi|186462793|gb|EU384584.1|_11371356_Cotton_leaf_curl_Multan_betasatellite_isolate_Punbeta13_complete_sequence
>gi|186462791|gb|EU384583.1|_11301349_Cotton_leaf_curl_Multan_betasatellite_isolate_Puncbeta15_segment_DNAbeta_complete_sequence
>gi|186462787|gb|EU384581.1|_11361355_Cotton_leaf_curl_Multan_betasatellite_isolate_Punbeta17_complete_sequence
>gi|186462783|gb|EU384579.1|_11371356_Cotton_leaf_curl_Multan_betasatellite_isolate_Punbeta19_complete_sequence
>gi|56694128|gb|AY704661.1|_467682_Cotton_leaf_curl_Multan_virusassociated_DNA_beta_complete_sequence
>gi|383215286|gb|JQ317604.1|_11321347_Cotton_leaf_curl_Multan_betasatellite_isolate_GX01_complete_sequence
>gi|700576324|emb|HG932562.2|_11401354_Cotton_leaf_curl_Multan_betasatellite_complete_sequence_isolate_UN
>gi|631775273|emb|HG965237.1|_11371351_Cotton_leaf_curl_Multan_betasatellite_complete_sequence_isolate_Himachal
>gi|574585210|gb|KF766956.1|_11331347_Cotton_leaf_curl_Multan_betasatellite_isolate_SY_complete_sequence
>gi|574585208|gb|KF766954.1|_11321346_Cotton_leaf_curl_Multan_betasatellite_isolate_HK_complete_sequence
>gi|574585200|gb|KF766946.1|_11331347_Cotton_leaf_curl_Multan_betasatellite_isolate_Hy_complete_sequence
>gi|549084267|emb|HE601940.1|_11361350_Cotton_leaf_curl_Multan_betasatellite_complete_sequence_clone_MS1
>gi|528791273|gb|KF444949.1|_11321346_Cotton_leaf_curl_Multan_betasatellite_isolate_HN08_complete_sequence
>gi|449265522|gb|KC171655.1|_11321346_Cotton_leaf_curl_Multan_betasatellite_isolate_GX88_complete_sequence
>gi|432134506|gb|JX914661.1|_11321346_Cotton_leaf_curl_Multan_betasatellite_isolate_JSHibeta35_complete_genome
>gi|406368346|gb|JX286665.1|_11321346_Cotton_leaf_curl_Multan_betasatellite_isolate_Okra08_complete_sequence
>gi|406368337|gb|JX286663.1|_11301344_Cotton_leaf_curl_Multan_betasatellite_isolate_SS01_complete_sequence
>gi|406368328|gb|JX286661.1|_11321346_Cotton_leaf_curl_Multan_betasatellite_isolate_NH01_complete_sequence
>gi|406368319|gb|JX286659.1|_11311345_Cotton_leaf_curl_Multan_betasatellite_isolate_KP01_complete_sequence
>gi|406368310|gb|JX286657.1|_11321346_Cotton_leaf_curl_Multan_betasatellite_isolate_CH01_complete_sequence
>gi|397327416|gb|JQ943409.1|_11331347_Cotton_leaf_curl_Multan_betasatellite_isolate_NS1_complete_sequence
>gi|395394407|gb|JQ963628.1|_11321346_Cotton_leaf_curl_Multan_betasatellite_isolate_GY2_complete_sequence
>gi|395394405|gb|JQ963626.1|_11321346_Cotton_leaf_curl_Multan_betasatellite_isolate_GY1_complete_sequence
>gi|386268905|gb|JQ424827.1|_11341348_Cotton_leaf_curl_Multan_betasatellite_isolate_GD11_complete_genome
>gi|306426378|emb|FN554724.1|_11351349_Cotton_leaf_curl_virusassociated_DNA_beta_complete_sequence_clone_T.adam
>gi|306426376|emb|FN554723.1|_11371351_Cotton_leaf_curl_virusassociated_DNA_beta_complete_sequence_clone_sha
>gi|300509539|gb|GQ906588.1|_11321346_Cotton_leaf_curl_Multan_betasatellite_isolate_GX1_complete_sequence
>gi|225580701|gb|FJ770371.1|_11331347_Cotton_leaf_curl_Multan_betasatellite_isolate_Okra06_complete_sequence
>gi|146217125|gb|EF465536.1|_11321346_Cotton_leaf_curl_Multan_virus_satellite_DNA_beta_isolate_G6_complete_genome
>gi|668728250|gb|KM070822.1|_11571371_Cotton_leaf_curl_virus_virus_associated_DNA_beta_isolate_IARI34_complete_genome
>gi|574585202|gb|KF766948.1|_11331347_Cotton_leaf_curl_Multan_betasatellite_isolate_YN01_complete_sequence
>gi|549084303|emb|HE602952.1|_498712_Cotton_leaf_curl_Multan_betasatellite_defective_interfering_DNA_clone_SJ8
>gi|336318812|gb|HM037921.1|_12221436_Cotton_leaf_curl_virus_betasatellite_isolate_SirsaDC_complete_sequence
>gi|333973193|gb|HQ455362.1|_11371351_Cotton_leaf_curl_Multan_betasatellite_isolate_HP_complete_sequence
>gi|60459141|gb|AY820772.1|_453672_Cotton_leaf_curl_virusassociated_DNA_beta_from_India_partial_sequence
>gi|549084285|emb|HE602934.1|_465680_Cotton_leaf_curl_Multan_betasatellite_defective_interfering_DNA_clone_MS2
>gi|406044363|gb|JX315326.1|_11381352_Luffa_leaf_distortion_betasatellite_clone_JD9_complete_sequence
>gi|71039754|gb|DQ020491.1|_11381352_Luffa_begomovirus_associated_DNA_beta_complete_sequence
>gi|56694134|gb|AY704663.1|_467682_Cotton_leaf_curl_Multan_virusassociated_DNA_beta_complete_sequence
>gi|62528813|gb|AY817151.1|_11401354_Bitter_gourd_leaf_curl_diseaseassociated_DNA_beta_complete_sequence
>gi|574585206|gb|KF766952.1|_11321346_Cotton_leaf_curl_Multan_betasatellite_isolate_DH_complete_sequence
>gi|427776128|gb|JX861211.1|_11331347_Cotton_leaf_curl_Multan_betasatellite_isolate_Fz1_complete_sequence
>gi|378940604|gb|JN968574.1|_11331347_Cotton_leaf_curl_Multan_betasatellite_isolate_GD37_complete_sequence
>gi|304421177|gb|GQ478345.1|_11271341_Eclipta_yellow_vein_betasatellite_clone_EcYVBPKFai06_complete_sequence
>gi|260100832|gb|GQ503176.1|_11321346_Cotton_leaf_curl_Multan_betasatellite_complete_sequence
>gi|186462806|gb|EU384591.1|_9271141_Cotton_leaf_curl_Multan_betasatellite_isolate_Latbeta11_segment_truncated_DNAbeta_complete_sequence
>gi|186462804|gb|EU384590.1|_11361350_Cotton_leaf_curl_Multan_betasatellite_isolate_Latbeta9_complete_sequence
>gi|148767363|gb|EF614160.1|_11411355_Ludwigia_leaf_distortion_betasatellite_India_Bahraich_Hibiscus_2006_clone_YVMNIBah18_beta_C1__C1__gene_complete_cds
>gi|379991344|emb|FN678779.1|_11311346_Kenaf_leaf_curl_betasatellite_complete_sequence_clone_HYBETA
>gi|371804916|emb|FR772083.1|_11311346_Kenaf_leaf_curl_betasatellite_isolate_Pakistan_204_06_Faisalabad1
>gi|668728348|gb|KM103522.1|_11591373_Cotton_leaf_curl_virus_betasatellite_isolate_S11_complete_sequence
>gi|574585204|gb|KF766950.1|_11321346_Cotton_leaf_curl_Multan_betasatellite_isolate_Mm_complete_sequence
>gi|395394411|gb|JQ963632.1|_11301344_Cotton_leaf_curl_Multan_betasatellite_isolate_SZ2_complete_sequence
>gi|290894668|gb|GU574207.1|_11331347_Cotton_leaf_curl_Multan_betasatellite_isolate_Okra1_complete_sequence
>gi|58202593|gb|AY744380.1|_11601374_Cotton_leaf_curl_virusassociated_DNA_beta_complete_sequence
>gi|66471749|emb|AJ971710.1|_11341348_Malvastrum_yellow_vein_virusassociated_DNA_beta_complete_genome_isolate_Y303
>gi|66471721|emb|AJ971696.1|_11341348_Malvastrum_yellow_vein_virusassociated_DNA_beta_complete_genome_isolate_Y198
>gi|66471719|emb|AJ971695.1|_11341348_Malvastrum_yellow_vein_virusassociated_DNA_beta_complete_genome_isolate_Y197
>gi|66471712|emb|AJ971461.1|_11341348_Malvastrum_yellow_vein_virusassociated_DNA_beta_complete_genome_isolate_Y193
>gi|66471708|emb|AJ971459.1|_11341348_Malvastrum_yellow_vein_virusassociated_DNA_beta_complete_genome_isolate_Y189
>gi|645999569|gb|KJ437507.1|_11471361_Okra_leaf_curl_betasatellite_isolate_EL14_complete_sequence
>gi|527290434|gb|KF413617.1|_11331353_Cotton_leaf_curl_Multan_betasatellite_isolate_G2_C1_protein_gene_complete_cds
>gi|649725488|gb|KJ614230.1|_11341353_Luffa_puckering_and_leaf_distortionassociated_betasatellite_India_Gurdaspur_Okra_2013_complete_sequence
>gi|549084300|emb|HE602949.1|_535749_Cotton_leaf_curl_Multan_betasatellite_defective_interfering_DNA_clone_SJ2
>gi|549084279|emb|HE601946.1|_11501364_Cotton_leaf_curl_Multan_betasatellite_complete_sequence_clone_SJ9
>gi|186462826|gb|EU384603.1|_11361355_Cotton_leaf_curl_Multan_betasatellite_isolate_DarBeta3_complete_sequence
>gi|186462818|gb|EU384599.1|_11341353_Cotton_leaf_curl_Multan_betasatellite_isolate_DarBeta11_complete_sequence
>gi|186462816|gb|EU384598.1|_11331352_Cotton_leaf_curl_Multan_betasatellite_isolate_Darbeta14_segment_DNAbeta_complete_sequence
>gi|186462785|gb|EU384580.1|_11361355_Cotton_leaf_curl_Multan_betasatellite_isolate_Punbeta18_complete_sequence
>gi|66471743|emb|AJ971707.1|_11341348_Malvastrum_yellow_vein_virusassociated_DNA_beta_complete_genome_isolate_Y300
>gi|27525487|emb|AJ297908.1|_11331347_Cotton_leaf_curl_disease_associated_sequence_DNA_beta_molecule_c1_gene_clone_u811
>gi|668728258|gb|KJ959627.1|_11571371_Cotton_leaf_curl_betasatellite_isolate_IARI30_complete_sequence
>gi|14627028|emb|AJ292769.1|_11371351_Cotton_leaf_curl_virusassociated_DNA_beta_putative_c1_gene
>gi|325911129|gb|HQ257372.1|_11401354_Cotton_leaf_curl_Multan_betasatellite_clone_bt_21_complete_sequence
>gi|33284760|emb|AJ316038.1|_11371351_Cotton_leaf_curl_disease_associated_sequence_putative_C1_gene_clone_U794
>gi|76160871|gb|DQ191161.1|_11361350_Cotton_leaf_curl_virusassociated_DNA_beta_isolate_Bhatinda_C1__C1__gene_complete_cds
>gi|33284758|emb|AJ316037.1|_11391353_Cotton_leaf_curl_disease_associated_sequence_putative_C1_gene_clone_U791
>gi|27525495|emb|AJ299443.1|_10331247_Cotton_leaf_curl_disease_associated_sequence_defective_DNA_beta_molecule
>gi|27525486|emb|AJ291601.1|_10341248_Cotton_leaf_curl_disease_associated_sequence_defective_DNA_beta_molecule
>gi|295417818|emb|FN432359.1|_11371351_Cotton_leaf_curl_virusassociated_DNA_beta_complete_sequence
>gi|281426409|emb|AM712320.1|_11371351_Cotton_leaf_curl_virusPakistan_Multan_bC1_gene_for_beta_C1_protein_clone_Tbeta_83
>gi|281426401|emb|AM712316.1|_11361350_Cotton_leaf_curl_virusPakistan_Multan_bC1_gene_for_beta_C1_protein_clone_Tbeta_36
>gi|281426399|emb|AM712315.1|_11371351_Cotton_leaf_curl_virusPakistan_Multan_bC1_gene_for_beta_C1_protein_clone_Tbeta_11
>gi|281426397|emb|AM712314.1|_11371351_Cotton_leaf_curl_virusPakistan_Multan_bC1_gene_for_beta_C1_protein_clone_Tbeta_8
>gi|281426391|emb|AM712311.1|_11371351_Cotton_leaf_curl_virusPakistan_Multan_bC1_gene_for_beta_C1_protein_clone_Tbeta_1
>gi|14627030|emb|AJ298903.1|_11351349_Cotton_leaf_curl_virusassociated_DNA_beta_c1_gene
>gi|308744262|gb|HM461864.1|_11401359_Cotton_leaf_curl_Multan_betasatellite_clone_lko_old_21_complete_sequence
>gi|238799856|gb|EU384587.2|_11381352_Cotton_leaf_curl_Multan_betasatellite_isolate_Punbeta7B_complete_sequence
>gi|238819808|gb|FJ861371.1|_11381357_Cotton_leaf_curl_Multan_betasatellitePakistan_163_08_complete_sequence
>gi|186462801|gb|EU384588.1|_11361355_Cotton_leaf_curl_Multan_betasatellite_isolate_Punbeta4_complete_sequence
>gi|186462789|gb|EU384582.1|_11371356_Cotton_leaf_curl_Multan_betasatellite_isolate_Punbeta16_complete_sequence
>gi|22536170|gb|AF534188.1|_353580_Cotton_leaf_curl_virusassociated_DNA_beta_isolate_CLCuVS_gene_sequence
>gi|66471745|emb|AJ971708.1|_11341348_Malvastrum_yellow_vein_virusassociated_DNA_beta_complete_genome_isolate_Y301
>gi|261597272|gb|GQ370389.2|_11601374_Cotton_leaf_curl_virusassociated_DNA_beta_isolate_Lucknow_complete_sequence
>gi|261597275|gb|GQ259599.2|_11421351_Cotton_leaf_curl_virusassociated_DNA_beta_complete_sequence
>gi|283467495|emb|AM494978.1|_1215_Digera_arvensis_yellow_vein_diseaseassociated_DNA_beta_complete_sequence_clone_tan41
>gi|283467499|emb|AM494980.1|_1216_Digera_arvensis_yellow_vein_diseaseassociated_DNA_beta_complete_sequence_clone_tan38
>gi|283467497|emb|AM494979.1|_1215_Digera_arvensis_yellow_vein_diseaseassociated_DNA_beta_complete_sequence_clone_tan43

## Sheet: 23nt_CoreRegion_IdScoreMatrix
>ToLCVSat	100.001
>VEM Ipomoea begomovirus satellite 1	100.001	100.001
>VEM Ipomoea begomovirus satellite 2	100.001	100.001	100.001
>NWSat404N1	91.301	91.301	91.301	100.001
>NWSat228H6B	91.301	91.301	91.301	100.001	100.001
>NWSat228H6	91.301	91.301	91.301	100.001	100.001	100.001
>NWSat228H5	91.301	91.301	91.301	100.001	100.001	100.001	100.001
>NWSat228H3	91.301	91.301	91.301	100.001	100.001	100.001	100.001	100.001
>NWsat177H3	82.601	82.601	82.601	87.001	87.001	87.001	87.001	87.001	100.001
>WfVEMsatG	82.601	82.601	82.601	87.001	87.001	87.001	87.001	87.001	100.001	100.001
>WfVEMsatH	82.601	82.601	82.601	87.001	87.001	87.001	87.001	87.001	100.001	100.001	100.001
>WfVEMsatA	82.601	82.601	82.601	87.001	87.001	87.001	87.001	87.001	100.001	100.001	100.001	100.001
>WfVEMsatB	82.601	82.601	82.601	87.001	87.001	87.001	87.001	87.001	100.001	100.001	100.001	100.001	100.001
>WfVEMsatD	82.601	82.601	82.601	87.001	87.001	87.001	87.001	87.001	100.001	100.001	100.001	100.001	100.001	100.001
>NWsatH1	82.601	82.601	82.601	87.001	87.001	87.001	87.001	87.001	100.001	100.001	100.001	100.001	100.001	100.001	100.001
>NWsat424N3	82.601	82.601	82.601	87.001	87.001	87.001	87.001	87.001	100.001	100.001	100.001	100.001	100.001	100.001	100.001	100.001
>NWsatH424N2	82.601	82.601	82.601	87.001	87.001	87.001	87.001	87.001	100.001	100.001	100.001	100.001	100.001	100.001	100.001	100.001	100.001
>WfVEMsatF	87.001	87.001	87.001	91.301	91.301	91.301	91.301	91.301	95.701	95.701	95.701	95.701	95.701	95.701	95.701	95.701	95.701	100.001
>WfVEMsatC	87.001	87.001	87.001	91.301	91.301	91.301	91.301	91.301	95.701	95.701	95.701	95.701	95.701	95.701	95.701	95.701	95.701	100.001	100.001
>WfVEMsatE	87.001	87.001	87.001	91.301	91.301	91.301	91.301	91.301	95.701	95.701	95.701	95.701	95.701	95.701	95.701	95.701	95.701	100.001	100.001	100.001
>NWsat424N1	87.001	87.001	87.001	91.301	91.301	91.301	91.301	91.301	95.701	95.701	95.701	95.701	95.701	95.701	95.701	95.701	95.701	100.001	100.001	100.001	100.001
>VEM Ipomoea begomovirus satellite 3	87.001	87.001	87.001	91.301	91.301	91.301	91.301	91.301	95.701	95.701	95.701	95.701	95.701	95.701	95.701	95.701	95.701	100.001	100.001	100.001	100.001	100.001
>NWSat412N2	87.001	87.001	87.001	91.301	91.301	91.301	91.301	91.301	95.701	95.701	95.701	95.701	95.701	95.701	95.701	95.701	95.701	100.001	100.001	100.001	100.001	100.001	100.001
>NWSat414N3	87.001	87.001	87.001	91.301	91.301	91.301	91.301	91.301	95.701	95.701	95.701	95.701	95.701	95.701	95.701	95.701	95.701	100.001	100.001	100.001	100.001	100.001	100.001	100.001
>NWSat414N2	87.001	87.001	87.001	91.301	91.301	91.301	91.301	91.301	95.701	95.701	95.701	95.701	95.701	95.701	95.701	95.701	95.701	100.001	100.001	100.001	100.001	100.001	100.001	100.001	100.001
>NWSat414N1	87.001	87.001	87.001	91.301	91.301	91.301	91.301	91.301	95.701	95.701	95.701	95.701	95.701	95.701	95.701	95.701	95.701	100.001	100.001	100.001	100.001	100.001	100.001	100.001	100.001	100.001
>NWSat413N5	87.001	87.001	87.001	91.301	91.301	91.301	91.301	91.301	95.701	95.701	95.701	95.701	95.701	95.701	95.701	95.701	95.701	100.001	100.001	100.001	100.001	100.001	100.001	100.001	100.001	100.001	100.001
>NWSat413N3	87.001	87.001	87.001	91.301	91.301	91.301	91.301	91.301	95.701	95.701	95.701	95.701	95.701	95.701	95.701	95.701	95.701	100.001	100.001	100.001	100.001	100.001	100.001	100.001	100.001	100.001	100.001	100.001
>NWSat413N2	87.001	87.001	87.001	91.301	91.301	91.301	91.301	91.301	95.701	95.701	95.701	95.701	95.701	95.701	95.701	95.701	95.701	100.001	100.001	100.001	100.001	100.001	100.001	100.001	100.001	100.001	100.001	100.001	100.001
>NWSat412N3	87.001	87.001	87.001	91.301	91.301	91.301	91.301	91.301	95.701	95.701	95.701	95.701	95.701	95.701	95.701	95.701	95.701	100.001	100.001	100.001	100.001	100.001	100.001	100.001	100.001	100.001	100.001	100.001	100.001	100.001
>NWSat412N1	87.001	87.001	87.001	91.301	91.301	91.301	91.301	91.301	95.701	95.701	95.701	95.701	95.701	95.701	95.701	95.701	95.701	100.001	100.001	100.001	100.001	100.001	100.001	100.001	100.001	100.001	100.001	100.001	100.001	100.001	100.001
>NWSat404N3	87.001	87.001	87.001	91.301	91.301	91.301	91.301	91.301	95.701	95.701	95.701	95.701	95.701	95.701	95.701	95.701	95.701	100.001	100.001	100.001	100.001	100.001	100.001	100.001	100.001	100.001	100.001	100.001	100.001	100.001	100.001	100.001
>NWSat404N2	87.001	87.001	87.001	91.301	91.301	91.301	91.301	91.301	95.701	95.701	95.701	95.701	95.701	95.701	95.701	95.701	95.701	100.001	100.001	100.001	100.001	100.001	100.001	100.001	100.001	100.001	100.001	100.001	100.001	100.001	100.001	100.001	100.001
>NWSat228H1	87.001	87.001	87.001	91.301	91.301	91.301	91.301	91.301	95.701	95.701	95.701	95.701	95.701	95.701	95.701	95.701	95.701	100.001	100.001	100.001	100.001	100.001	100.001	100.001	100.001	100.001	100.001	100.001	100.001	100.001	100.001	100.001	100.001	100.001
>NWSat177N7	87.001	87.001	87.001	91.301	91.301	91.301	91.301	91.301	95.701	95.701	95.701	95.701	95.701	95.701	95.701	95.701	95.701	100.001	100.001	100.001	100.001	100.001	100.001	100.001	100.001	100.001	100.001	100.001	100.001	100.001	100.001	100.001	100.001	100.001	100.001
>NWSat177N2	87.001	87.001	87.001	91.301	91.301	91.301	91.301	91.301	95.701	95.701	95.701	95.701	95.701	95.701	95.701	95.701	95.701	100.001	100.001	100.001	100.001	100.001	100.001	100.001	100.001	100.001	100.001	100.001	100.001	100.001	100.001	100.001	100.001	100.001	100.001	100.001
>NWSat177H3	87.001	87.001	87.001	91.301	91.301	91.301	91.301	91.301	95.701	95.701	95.701	95.701	95.701	95.701	95.701	95.701	95.701	100.001	100.001	100.001	100.001	100.001	100.001	100.001	100.001	100.001	100.001	100.001	100.001	100.001	100.001	100.001	100.001	100.001	100.001	100.001	100.001
>NWsat413N1	82.601	82.601	82.601	75.001	75.001	75.001	75.001	75.001	91.301	91.301	91.301	91.301	91.301	91.301	91.301	91.301	91.301	95.701	95.701	95.701	95.701	95.701	95.701	95.701	95.701	95.701	95.701	95.701	95.701	95.701	95.701	95.701	95.701	95.701	95.701	95.701	95.701	100.001
>IpaSatSBG51	78.301	78.301	78.301	70.801	70.801	70.801	70.801	70.801	91.301	91.301	91.301	91.301	91.301	91.301	91.301	91.301	91.301	91.301	91.301	91.301	91.301	91.301	91.301	91.301	91.301	91.301	91.301	91.301	91.301	91.301	91.301	91.301	91.301	91.301	91.301	91.301	91.301	95.801	100.001
>IpaSatSBG3_6	82.601	82.601	82.601	75.001	75.001	75.001	75.001	75.001	91.301	91.301	91.301	91.301	91.301	91.301	91.301	91.301	91.301	95.701	95.701	95.701	95.701	95.701	95.701	95.701	95.701	95.701	95.701	95.701	95.701	95.701	95.701	95.701	95.701	95.701	95.701	95.701	95.701	100.001	95.801	100.001
>IpaSatSBG3_5	82.601	82.601	82.601	75.001	75.001	75.001	75.001	75.001	91.301	91.301	91.301	91.301	91.301	91.301	91.301	91.301	91.301	95.701	95.701	95.701	95.701	95.701	95.701	95.701	95.701	95.701	95.701	95.701	95.701	95.701	95.701	95.701	95.701	95.701	95.701	95.701	95.701	100.001	95.801	100.001	100.001
>IpaSatSBG59	82.601	82.601	82.601	75.001	75.001	75.001	75.001	75.001	91.301	91.301	91.301	91.301	91.301	91.301	91.301	91.301	91.301	95.701	95.701	95.701	95.701	95.701	95.701	95.701	95.701	95.701	95.701	95.701	95.701	95.701	95.701	95.701	95.701	95.701	95.701	95.701	95.701	100.001	95.801	100.001	100.001	100.001
>IpaSatSI3D12	82.601	82.601	82.601	75.001	75.001	75.001	75.001	75.001	91.301	91.301	91.301	91.301	91.301	91.301	91.301	91.301	91.301	95.701	95.701	95.701	95.701	95.701	95.701	95.701	95.701	95.701	95.701	95.701	95.701	95.701	95.701	95.701	95.701	95.701	95.701	95.701	95.701	100.001	95.801	100.001	100.001	100.001	100.001
>IpaSatSI3D11	82.601	82.601	82.601	75.001	75.001	75.001	75.001	75.001	91.301	91.301	91.301	91.301	91.301	91.301	91.301	91.301	91.301	95.701	95.701	95.701	95.701	95.701	95.701	95.701	95.701	95.701	95.701	95.701	95.701	95.701	95.701	95.701	95.701	95.701	95.701	95.701	95.701	100.001	95.801	100.001	100.001	100.001	100.001	100.001
>IpaSatSI3C5	82.601	82.601	82.601	75.001	75.001	75.001	75.001	75.001	91.301	91.301	91.301	91.301	91.301	91.301	91.301	91.301	91.301	95.701	95.701	95.701	95.701	95.701	95.701	95.701	95.701	95.701	95.701	95.701	95.701	95.701	95.701	95.701	95.701	95.701	95.701	95.701	95.701	100.001	95.801	100.001	100.001	100.001	100.001	100.001	100.001
>IpaSatSI3C3	82.601	82.601	82.601	75.001	75.001	75.001	75.001	75.001	91.301	91.301	91.301	91.301	91.301	91.301	91.301	91.301	91.301	95.701	95.701	95.701	95.701	95.701	95.701	95.701	95.701	95.701	95.701	95.701	95.701	95.701	95.701	95.701	95.701	95.701	95.701	95.701	95.701	100.001	95.801	100.001	100.001	100.001	100.001	100.001	100.001	100.001
>IpaSatSBG58	82.601	82.601	82.601	75.001	75.001	75.001	75.001	75.001	91.301	91.301	91.301	91.301	91.301	91.301	91.301	91.301	91.301	95.701	95.701	95.701	95.701	95.701	95.701	95.701	95.701	95.701	95.701	95.701	95.701	95.701	95.701	95.701	95.701	95.701	95.701	95.701	95.701	100.001	95.801	100.001	100.001	100.001	100.001	100.001	100.001	100.001	100.001
>IpaSatSBG57	82.601	82.601	82.601	75.001	75.001	75.001	75.001	75.001	91.301	91.301	91.301	91.301	91.301	91.301	91.301	91.301	91.301	95.701	95.701	95.701	95.701	95.701	95.701	95.701	95.701	95.701	95.701	95.701	95.701	95.701	95.701	95.701	95.701	95.701	95.701	95.701	95.701	100.001	95.801	100.001	100.001	100.001	100.001	100.001	100.001	100.001	100.001	100.001
>IpaSatSBG56	82.601	82.601	82.601	75.001	75.001	75.001	75.001	75.001	91.301	91.301	91.301	91.301	91.301	91.301	91.301	91.301	91.301	95.701	95.701	95.701	95.701	95.701	95.701	95.701	95.701	95.701	95.701	95.701	95.701	95.701	95.701	95.701	95.701	95.701	95.701	95.701	95.701	100.001	95.801	100.001	100.001	100.001	100.001	100.001	100.001	100.001	100.001	100.001	100.001
>IpaSatSBG55	82.601	82.601	82.601	75.001	75.001	75.001	75.001	75.001	91.301	91.301	91.301	91.301	91.301	91.301	91.301	91.301	91.301	95.701	95.701	95.701	95.701	95.701	95.701	95.701	95.701	95.701	95.701	95.701	95.701	95.701	95.701	95.701	95.701	95.701	95.701	95.701	95.701	100.001	95.801	100.001	100.001	100.001	100.001	100.001	100.001	100.001	100.001	100.001	100.001
>IpaSatSBG54	82.601	82.601	82.601	75.001	75.001	75.001	75.001	75.001	91.301	91.301	91.301	91.301	91.301	91.301	91.301	91.301	91.301	95.701	95.701	95.701	95.701	95.701	95.701	95.701	95.701	95.701	95.701	95.701	95.701	95.701	95.701	95.701	95.701	95.701	95.701	95.701	95.701	100.001	95.801	100.001	100.001	100.001	100.001	100.001	100.001	100.001	100.001	100.001	100.001
>IpaSatSBG53	82.601	82.601	82.601	75.001	75.001	75.001	75.001	75.001	91.301	91.301	91.301	91.301	91.301	91.301	91.301	91.301	91.301	95.701	95.701	95.701	95.701	95.701	95.701	95.701	95.701	95.701	95.701	95.701	95.701	95.701	95.701	95.701	95.701	95.701	95.701	95.701	95.701	100.001	95.801	100.001	100.001	100.001	100.001	100.001	100.001	100.001	100.001	100.001	100.001
>IpaSatSBG52	82.601	82.601	82.601	75.001	75.001	75.001	75.001	75.001	91.301	91.301	91.301	91.301	91.301	91.301	91.301	91.301	91.301	95.701	95.701	95.701	95.701	95.701	95.701	95.701	95.701	95.701	95.701	95.701	95.701	95.701	95.701	95.701	95.701	95.701	95.701	95.701	95.701	100.001	95.801	100.001	100.001	100.001	100.001	100.001	100.001	100.001	100.001	100.001	100.001
>IpaSatSBG32	82.601	82.601	82.601	75.001	75.001	75.001	75.001	75.001	91.301	91.301	91.301	91.301	91.301	91.301	91.301	91.301	91.301	95.701	95.701	95.701	95.701	95.701	95.701	95.701	95.701	95.701	95.701	95.701	95.701	95.701	95.701	95.701	95.701	95.701	95.701	95.701	95.701	100.001	95.801	100.001	100.001	100.001	100.001	100.001	100.001	100.001	100.001	100.001	100.001
>NWSat177N4	82.601	82.601	82.601	87.001	87.001	87.001	87.001	87.001	91.301	91.301	91.301	91.301	91.301	91.301	91.301	91.301	91.301	95.701	95.701	95.701	95.701	95.701	95.701	95.701	95.701	95.701	95.701	95.701	95.701	95.701	95.701	95.701	95.701	95.701	95.701	95.701	95.701	91.301	87.001	91.301	91.301	91.301	91.301	91.301	91.301	91.301	91.301	91.301	91.301
>MLVSat	78.301	78.301	78.301	70.801	70.801	70.801	70.801	70.801	82.601	82.601	82.601	82.601	82.601	82.601	82.601	82.601	82.601	87.001	87.001	87.001	87.001	87.001	87.001	87.001	87.001	87.001	87.001	87.001	87.001	87.001	87.001	87.001	87.001	87.001	87.001	87.001	87.001	91.701	87.501	91.701	91.701	91.701	91.701	91.701	91.701	91.701	91.701	91.701	91.701
>gi|186462797|gb|EU384586.1|_11371356_Cotton_leaf_curl_Multan_betasatellite_isolate_Punbeta10_complete_sequence	87.001	87.001	87.001	75.001	75.001	75.001	75.001	75.001	87.001	87.001	87.001	87.001	87.001	87.001	87.001	87.001	87.001	91.301	91.301	91.301	91.301	91.301	91.301	91.301	91.301	91.301	91.301	91.301	91.301	91.301	91.301	91.301	91.301	91.301	91.301	91.301	91.301	87.001	82.601	87.001	87.001	87.001	87.001	87.001	87.001	87.001	87.001	87.001	87.001
>gi|186462795|gb|EU384585.1|_11361355_Cotton_leaf_curl_Multan_betasatellite_isolate_Punbeta11_complete_sequence	87.001	87.001	87.001	75.001	75.001	75.001	75.001	75.001	87.001	87.001	87.001	87.001	87.001	87.001	87.001	87.001	87.001	91.301	91.301	91.301	91.301	91.301	91.301	91.301	91.301	91.301	91.301	91.301	91.301	91.301	91.301	91.301	91.301	91.301	91.301	91.301	91.301	87.001	82.601	87.001	87.001	87.001	87.001	87.001	87.001	87.001	87.001	87.001	87.001
>gi|186462793|gb|EU384584.1|_11371356_Cotton_leaf_curl_Multan_betasatellite_isolate_Punbeta13_complete_sequence	87.001	87.001	87.001	75.001	75.001	75.001	75.001	75.001	87.001	87.001	87.001	87.001	87.001	87.001	87.001	87.001	87.001	91.301	91.301	91.301	91.301	91.301	91.301	91.301	91.301	91.301	91.301	91.301	91.301	91.301	91.301	91.301	91.301	91.301	91.301	91.301	91.301	87.001	82.601	87.001	87.001	87.001	87.001	87.001	87.001	87.001	87.001	87.001	87.001
>gi|186462791|gb|EU384583.1|_11301349_Cotton_leaf_curl_Multan_betasatellite_isolate_Puncbeta15_segment_DNAbeta_complete_sequence	87.001	87.001	87.001	75.001	75.001	75.001	75.001	75.001	87.001	87.001	87.001	87.001	87.001	87.001	87.001	87.001	87.001	91.301	91.301	91.301	91.301	91.301	91.301	91.301	91.301	91.301	91.301	91.301	91.301	91.301	91.301	91.301	91.301	91.301	91.301	91.301	91.301	87.001	82.601	87.001	87.001	87.001	87.001	87.001	87.001	87.001	87.001	87.001	87.001
>gi|186462787|gb|EU384581.1|_11361355_Cotton_leaf_curl_Multan_betasatellite_isolate_Punbeta17_complete_sequence	87.001	87.001	87.001	75.001	75.001	75.001	75.001	75.001	87.001	87.001	87.001	87.001	87.001	87.001	87.001	87.001	87.001	91.301	91.301	91.301	91.301	91.301	91.301	91.301	91.301	91.301	91.301	91.301	91.301	91.301	91.301	91.301	91.301	91.301	91.301	91.301	91.301	87.001	82.601	87.001	87.001	87.001	87.001	87.001	87.001	87.001	87.001	87.001	87.001
>gi|186462783|gb|EU384579.1|_11371356_Cotton_leaf_curl_Multan_betasatellite_isolate_Punbeta19_complete_sequence	87.001	87.001	87.001	75.001	75.001	75.001	75.001	75.001	87.001	87.001	87.001	87.001	87.001	87.001	87.001	87.001	87.001	91.301	91.301	91.301	91.301	91.301	91.301	91.301	91.301	91.301	91.301	91.301	91.301	91.301	91.301	91.301	91.301	91.301	91.301	91.301	91.301	87.001	82.601	87.001	87.001	87.001	87.001	87.001	87.001	87.001	87.001	87.001	87.001
>gi|56694128|gb|AY704661.1|_467682_Cotton_leaf_curl_Multan_virusassociated_DNA_beta_complete_sequence	87.001	87.001	87.001	75.001	75.001	75.001	75.001	75.001	87.001	87.001	87.001	87.001	87.001	87.001	87.001	87.001	87.001	91.301	91.301	91.301	91.301	91.301	91.301	91.301	91.301	91.301	91.301	91.301	91.301	91.301	91.301	91.301	91.301	91.301	91.301	91.301	91.301	87.001	82.601	87.001	87.001	87.001	87.001	87.001	87.001	87.001	87.001	87.001	87.001
>gi|383215286|gb|JQ317604.1|_11321347_Cotton_leaf_curl_Multan_betasatellite_isolate_GX01_complete_sequence	87.001	87.001	87.001	75.001	75.001	75.001	75.001	75.001	87.001	87.001	87.001	87.001	87.001	87.001	87.001	87.001	87.001	91.301	91.301	91.301	91.301	91.301	91.301	91.301	91.301	91.301	91.301	91.301	91.301	91.301	91.301	91.301	91.301	91.301	91.301	91.301	91.301	87.001	82.601	87.001	87.001	87.001	87.001	87.001	87.001	87.001	87.001	87.001	87.001
>gi|700576324|emb|HG932562.2|_11401354_Cotton_leaf_curl_Multan_betasatellite_complete_sequence_isolate_UN	87.001	87.001	87.001	75.001	75.001	75.001	75.001	75.001	87.001	87.001	87.001	87.001	87.001	87.001	87.001	87.001	87.001	91.301	91.301	91.301	91.301	91.301	91.301	91.301	91.301	91.301	91.301	91.301	91.301	91.301	91.301	91.301	91.301	91.301	91.301	91.301	91.301	87.001	82.601	87.001	87.001	87.001	87.001	87.001	87.001	87.001	87.001	87.001	87.001
>gi|631775273|emb|HG965237.1|_11371351_Cotton_leaf_curl_Multan_betasatellite_complete_sequence_isolate_Himachal	87.001	87.001	87.001	75.001	75.001	75.001	75.001	75.001	87.001	87.001	87.001	87.001	87.001	87.001	87.001	87.001	87.001	91.301	91.301	91.301	91.301	91.301	91.301	91.301	91.301	91.301	91.301	91.301	91.301	91.301	91.301	91.301	91.301	91.301	91.301	91.301	91.301	87.001	82.601	87.001	87.001	87.001	87.001	87.001	87.001	87.001	87.001	87.001	87.001
>gi|574585210|gb|KF766956.1|_11331347_Cotton_leaf_curl_Multan_betasatellite_isolate_SY_complete_sequence	87.001	87.001	87.001	75.001	75.001	75.001	75.001	75.001	87.001	87.001	87.001	87.001	87.001	87.001	87.001	87.001	87.001	91.301	91.301	91.301	91.301	91.301	91.301	91.301	91.301	91.301	91.301	91.301	91.301	91.301	91.301	91.301	91.301	91.301	91.301	91.301	91.301	87.001	82.601	87.001	87.001	87.001	87.001	87.001	87.001	87.001	87.001	87.001	87.001
>gi|574585208|gb|KF766954.1|_11321346_Cotton_leaf_curl_Multan_betasatellite_isolate_HK_complete_sequence	87.001	87.001	87.001	75.001	75.001	75.001	75.001	75.001	87.001	87.001	87.001	87.001	87.001	87.001	87.001	87.001	87.001	91.301	91.301	91.301	91.301	91.301	91.301	91.301	91.301	91.301	91.301	91.301	91.301	91.301	91.301	91.301	91.301	91.301	91.301	91.301	91.301	87.001	82.601	87.001	87.001	87.001	87.001	87.001	87.001	87.001	87.001	87.001	87.001
>gi|574585200|gb|KF766946.1|_11331347_Cotton_leaf_curl_Multan_betasatellite_isolate_Hy_complete_sequence	87.001	87.001	87.001	75.001	75.001	75.001	75.001	75.001	87.001	87.001	87.001	87.001	87.001	87.001	87.001	87.001	87.001	91.301	91.301	91.301	91.301	91.301	91.301	91.301	91.301	91.301	91.301	91.301	91.301	91.301	91.301	91.301	91.301	91.301	91.301	91.301	91.301	87.001	82.601	87.001	87.001	87.001	87.001	87.001	87.001	87.001	87.001	87.001	87.001
>gi|549084267|emb|HE601940.1|_11361350_Cotton_leaf_curl_Multan_betasatellite_complete_sequence_clone_MS1	87.001	87.001	87.001	75.001	75.001	75.001	75.001	75.001	87.001	87.001	87.001	87.001	87.001	87.001	87.001	87.001	87.001	91.301	91.301	91.301	91.301	91.301	91.301	91.301	91.301	91.301	91.301	91.301	91.301	91.301	91.301	91.301	91.301	91.301	91.301	91.301	91.301	87.001	82.601	87.001	87.001	87.001	87.001	87.001	87.001	87.001	87.001	87.001	87.001
>gi|528791273|gb|KF444949.1|_11321346_Cotton_leaf_curl_Multan_betasatellite_isolate_HN08_complete_sequence	87.001	87.001	87.001	75.001	75.001	75.001	75.001	75.001	87.001	87.001	87.001	87.001	87.001	87.001	87.001	87.001	87.001	91.301	91.301	91.301	91.301	91.301	91.301	91.301	91.301	91.301	91.301	91.301	91.301	91.301	91.301	91.301	91.301	91.301	91.301	91.301	91.301	87.001	82.601	87.001	87.001	87.001	87.001	87.001	87.001	87.001	87.001	87.001	87.001
>gi|449265522|gb|KC171655.1|_11321346_Cotton_leaf_curl_Multan_betasatellite_isolate_GX88_complete_sequence	87.001	87.001	87.001	75.001	75.001	75.001	75.001	75.001	87.001	87.001	87.001	87.001	87.001	87.001	87.001	87.001	87.001	91.301	91.301	91.301	91.301	91.301	91.301	91.301	91.301	91.301	91.301	91.301	91.301	91.301	91.301	91.301	91.301	91.301	91.301	91.301	91.301	87.001	82.601	87.001	87.001	87.001	87.001	87.001	87.001	87.001	87.001	87.001	87.001
>gi|432134506|gb|JX914661.1|_11321346_Cotton_leaf_curl_Multan_betasatellite_isolate_JSHibeta35_complete_genome	87.001	87.001	87.001	75.001	75.001	75.001	75.001	75.001	87.001	87.001	87.001	87.001	87.001	87.001	87.001	87.001	87.001	91.301	91.301	91.301	91.301	91.301	91.301	91.301	91.301	91.301	91.301	91.301	91.301	91.301	91.301	91.301	91.301	91.301	91.301	91.301	91.301	87.001	82.601	87.001	87.001	87.001	87.001	87.001	87.001	87.001	87.001	87.001	87.001
>gi|406368346|gb|JX286665.1|_11321346_Cotton_leaf_curl_Multan_betasatellite_isolate_Okra08_complete_sequence	87.001	87.001	87.001	75.001	75.001	75.001	75.001	75.001	87.001	87.001	87.001	87.001	87.001	87.001	87.001	87.001	87.001	91.301	91.301	91.301	91.301	91.301	91.301	91.301	91.301	91.301	91.301	91.301	91.301	91.301	91.301	91.301	91.301	91.301	91.301	91.301	91.301	87.001	82.601	87.001	87.001	87.001	87.001	87.001	87.001	87.001	87.001	87.001	87.001
>gi|406368337|gb|JX286663.1|_11301344_Cotton_leaf_curl_Multan_betasatellite_isolate_SS01_complete_sequence	87.001	87.001	87.001	75.001	75.001	75.001	75.001	75.001	87.001	87.001	87.001	87.001	87.001	87.001	87.001	87.001	87.001	91.301	91.301	91.301	91.301	91.301	91.301	91.301	91.301	91.301	91.301	91.301	91.301	91.301	91.301	91.301	91.301	91.301	91.301	91.301	91.301	87.001	82.601	87.001	87.001	87.001	87.001	87.001	87.001	87.001	87.001	87.001	87.001
>gi|406368328|gb|JX286661.1|_11321346_Cotton_leaf_curl_Multan_betasatellite_isolate_NH01_complete_sequence	87.001	87.001	87.001	75.001	75.001	75.001	75.001	75.001	87.001	87.001	87.001	87.001	87.001	87.001	87.001	87.001	87.001	91.301	91.301	91.301	91.301	91.301	91.301	91.301	91.301	91.301	91.301	91.301	91.301	91.301	91.301	91.301	91.301	91.301	91.301	91.301	91.301	87.001	82.601	87.001	87.001	87.001	87.001	87.001	87.001	87.001	87.001	87.001	87.001
>gi|406368319|gb|JX286659.1|_11311345_Cotton_leaf_curl_Multan_betasatellite_isolate_KP01_complete_sequence	87.001	87.001	87.001	75.001	75.001	75.001	75.001	75.001	87.001	87.001	87.001	87.001	87.001	87.001	87.001	87.001	87.001	91.301	91.301	91.301	91.301	91.301	91.301	91.301	91.301	91.301	91.301	91.301	91.301	91.301	91.301	91.301	91.301	91.301	91.301	91.301	91.301	87.001	82.601	87.001	87.001	87.001	87.001	87.001	87.001	87.001	87.001	87.001	87.001
>gi|406368310|gb|JX286657.1|_11321346_Cotton_leaf_curl_Multan_betasatellite_isolate_CH01_complete_sequence	87.001	87.001	87.001	75.001	75.001	75.001	75.001	75.001	87.001	87.001	87.001	87.001	87.001	87.001	87.001	87.001	87.001	91.301	91.301	91.301	91.301	91.301	91.301	91.301	91.301	91.301	91.301	91.301	91.301	91.301	91.301	91.301	91.301	91.301	91.301	91.301	91.301	87.001	82.601	87.001	87.001	87.001	87.001	87.001	87.001	87.001	87.001	87.001	87.001
>gi|397327416|gb|JQ943409.1|_11331347_Cotton_leaf_curl_Multan_betasatellite_isolate_NS1_complete_sequence	87.001	87.001	87.001	75.001	75.001	75.001	75.001	75.001	87.001	87.001	87.001	87.001	87.001	87.001	87.001	87.001	87.001	91.301	91.301	91.301	91.301	91.301	91.301	91.301	91.301	91.301	91.301	91.301	91.301	91.301	91.301	91.301	91.301	91.301	91.301	91.301	91.301	87.001	82.601	87.001	87.001	87.001	87.001	87.001	87.001	87.001	87.001	87.001	87.001
>gi|395394407|gb|JQ963628.1|_11321346_Cotton_leaf_curl_Multan_betasatellite_isolate_GY2_complete_sequence	87.001	87.001	87.001	75.001	75.001	75.001	75.001	75.001	87.001	87.001	87.001	87.001	87.001	87.001	87.001	87.001	87.001	91.301	91.301	91.301	91.301	91.301	91.301	91.301	91.301	91.301	91.301	91.301	91.301	91.301	91.301	91.301	91.301	91.301	91.301	91.301	91.301	87.001	82.601	87.001	87.001	87.001	87.001	87.001	87.001	87.001	87.001	87.001	87.001
>gi|395394405|gb|JQ963626.1|_11321346_Cotton_leaf_curl_Multan_betasatellite_isolate_GY1_complete_sequence	87.001	87.001	87.001	75.001	75.001	75.001	75.001	75.001	87.001	87.001	87.001	87.001	87.001	87.001	87.001	87.001	87.001	91.301	91.301	91.301	91.301	91.301	91.301	91.301	91.301	91.301	91.301	91.301	91.301	91.301	91.301	91.301	91.301	91.301	91.301	91.301	91.301	87.001	82.601	87.001	87.001	87.001	87.001	87.001	87.001	87.001	87.001	87.001	87.001
>gi|386268905|gb|JQ424827.1|_11341348_Cotton_leaf_curl_Multan_betasatellite_isolate_GD11_complete_genome	87.001	87.001	87.001	75.001	75.001	75.001	75.001	75.001	87.001	87.001	87.001	87.001	87.001	87.001	87.001	87.001	87.001	91.301	91.301	91.301	91.301	91.301	91.301	91.301	91.301	91.301	91.301	91.301	91.301	91.301	91.301	91.301	91.301	91.301	91.301	91.301	91.301	87.001	82.601	87.001	87.001	87.001	87.001	87.001	87.001	87.001	87.001	87.001	87.001
>gi|306426378|emb|FN554724.1|_11351349_Cotton_leaf_curl_virusassociated_DNA_beta_complete_sequence_clone_T.adam	87.001	87.001	87.001	75.001	75.001	75.001	75.001	75.001	87.001	87.001	87.001	87.001	87.001	87.001	87.001	87.001	87.001	91.301	91.301	91.301	91.301	91.301	91.301	91.301	91.301	91.301	91.301	91.301	91.301	91.301	91.301	91.301	91.301	91.301	91.301	91.301	91.301	87.001	82.601	87.001	87.001	87.001	87.001	87.001	87.001	87.001	87.001	87.001	87.001
>gi|306426376|emb|FN554723.1|_11371351_Cotton_leaf_curl_virusassociated_DNA_beta_complete_sequence_clone_sha	87.001	87.001	87.001	75.001	75.001	75.001	75.001	75.001	87.001	87.001	87.001	87.001	87.001	87.001	87.001	87.001	87.001	91.301	91.301	91.301	91.301	91.301	91.301	91.301	91.301	91.301	91.301	91.301	91.301	91.301	91.301	91.301	91.301	91.301	91.301	91.301	91.301	87.001	82.601	87.001	87.001	87.001	87.001	87.001	87.001	87.001	87.001	87.001	87.001
>gi|300509539|gb|GQ906588.1|_11321346_Cotton_leaf_curl_Multan_betasatellite_isolate_GX1_complete_sequence	87.001	87.001	87.001	75.001	75.001	75.001	75.001	75.001	87.001	87.001	87.001	87.001	87.001	87.001	87.001	87.001	87.001	91.301	91.301	91.301	91.301	91.301	91.301	91.301	91.301	91.301	91.301	91.301	91.301	91.301	91.301	91.301	91.301	91.301	91.301	91.301	91.301	87.001	82.601	87.001	87.001	87.001	87.001	87.001	87.001	87.001	87.001	87.001	87.001
>gi|225580701|gb|FJ770371.1|_11331347_Cotton_leaf_curl_Multan_betasatellite_isolate_Okra06_complete_sequence	87.001	87.001	87.001	75.001	75.001	75.001	75.001	75.001	87.001	87.001	87.001	87.001	87.001	87.001	87.001	87.001	87.001	91.301	91.301	91.301	91.301	91.301	91.301	91.301	91.301	91.301	91.301	91.301	91.301	91.301	91.301	91.301	91.301	91.301	91.301	91.301	91.301	87.001	82.601	87.001	87.001	87.001	87.001	87.001	87.001	87.001	87.001	87.001	87.001
>gi|146217125|gb|EF465536.1|_11321346_Cotton_leaf_curl_Multan_virus_satellite_DNA_beta_isolate_G6_complete_genome	87.001	87.001	87.001	75.001	75.001	75.001	75.001	75.001	87.001	87.001	87.001	87.001	87.001	87.001	87.001	87.001	87.001	91.301	91.301	91.301	91.301	91.301	91.301	91.301	91.301	91.301	91.301	91.301	91.301	91.301	91.301	91.301	91.301	91.301	91.301	91.301	91.301	87.001	82.601	87.001	87.001	87.001	87.001	87.001	87.001	87.001	87.001	87.001	87.001
>gi|668728250|gb|KM070822.1|_11571371_Cotton_leaf_curl_virus_virus_associated_DNA_beta_isolate_IARI34_complete_genome	87.001	87.001	87.001	75.001	75.001	75.001	75.001	75.001	87.001	87.001	87.001	87.001	87.001	87.001	87.001	87.001	87.001	91.301	91.301	91.301	91.301	91.301	91.301	91.301	91.301	91.301	91.301	91.301	91.301	91.301	91.301	91.301	91.301	91.301	91.301	91.301	91.301	87.001	82.601	87.001	87.001	87.001	87.001	87.001	87.001	87.001	87.001	87.001	87.001
>gi|574585202|gb|KF766948.1|_11331347_Cotton_leaf_curl_Multan_betasatellite_isolate_YN01_complete_sequence	87.001	87.001	87.001	75.001	75.001	75.001	75.001	75.001	87.001	87.001	87.001	87.001	87.001	87.001	87.001	87.001	87.001	91.301	91.301	91.301	91.301	91.301	91.301	91.301	91.301	91.301	91.301	91.301	91.301	91.301	91.301	91.301	91.301	91.301	91.301	91.301	91.301	87.001	82.601	87.001	87.001	87.001	87.001	87.001	87.001	87.001	87.001	87.001	87.001
>gi|549084303|emb|HE602952.1|_498712_Cotton_leaf_curl_Multan_betasatellite_defective_interfering_DNA_clone_SJ8	87.001	87.001	87.001	75.001	75.001	75.001	75.001	75.001	87.001	87.001	87.001	87.001	87.001	87.001	87.001	87.001	87.001	91.301	91.301	91.301	91.301	91.301	91.301	91.301	91.301	91.301	91.301	91.301	91.301	91.301	91.301	91.301	91.301	91.301	91.301	91.301	91.301	87.001	82.601	87.001	87.001	87.001	87.001	87.001	87.001	87.001	87.001	87.001	87.001
>gi|336318812|gb|HM037921.1|_12221436_Cotton_leaf_curl_virus_betasatellite_isolate_SirsaDC_complete_sequence	87.001	87.001	87.001	75.001	75.001	75.001	75.001	75.001	87.001	87.001	87.001	87.001	87.001	87.001	87.001	87.001	87.001	91.301	91.301	91.301	91.301	91.301	91.301	91.301	91.301	91.301	91.301	91.301	91.301	91.301	91.301	91.301	91.301	91.301	91.301	91.301	91.301	87.001	82.601	87.001	87.001	87.001	87.001	87.001	87.001	87.001	87.001	87.001	87.001
>gi|333973193|gb|HQ455362.1|_11371351_Cotton_leaf_curl_Multan_betasatellite_isolate_HP_complete_sequence	87.001	87.001	87.001	75.001	75.001	75.001	75.001	75.001	87.001	87.001	87.001	87.001	87.001	87.001	87.001	87.001	87.001	91.301	91.301	91.301	91.301	91.301	91.301	91.301	91.301	91.301	91.301	91.301	91.301	91.301	91.301	91.301	91.301	91.301	91.301	91.301	91.301	87.001	82.601	87.001	87.001	87.001	87.001	87.001	87.001	87.001	87.001	87.001	87.001
>gi|60459141|gb|AY820772.1|_453672_Cotton_leaf_curl_virusassociated_DNA_beta_from_India_partial_sequence	87.001	87.001	87.001	75.001	75.001	75.001	75.001	75.001	87.001	87.001	87.001	87.001	87.001	87.001	87.001	87.001	87.001	91.301	91.301	91.301	91.301	91.301	91.301	91.301	91.301	91.301	91.301	91.301	91.301	91.301	91.301	91.301	91.301	91.301	91.301	91.301	91.301	87.001	82.601	87.001	87.001	87.001	87.001	87.001	87.001	87.001	87.001	87.001	87.001
>gi|549084285|emb|HE602934.1|_465680_Cotton_leaf_curl_Multan_betasatellite_defective_interfering_DNA_clone_MS2	87.001	87.001	87.001	75.001	75.001	75.001	75.001	75.001	87.001	87.001	87.001	87.001	87.001	87.001	87.001	87.001	87.001	91.301	91.301	91.301	91.301	91.301	91.301	91.301	91.301	91.301	91.301	91.301	91.301	91.301	91.301	91.301	91.301	91.301	91.301	91.301	91.301	87.001	82.601	87.001	87.001	87.001	87.001	87.001	87.001	87.001	87.001	87.001	87.001
>gi|406044363|gb|JX315326.1|_11381352_Luffa_leaf_distortion_betasatellite_clone_JD9_complete_sequence	87.001	87.001	87.001	75.001	75.001	75.001	75.001	75.001	87.001	87.001	87.001	87.001	87.001	87.001	87.001	87.001	87.001	91.301	91.301	91.301	91.301	91.301	91.301	91.301	91.301	91.301	91.301	91.301	91.301	91.301	91.301	91.301	91.301	91.301	91.301	91.301	91.301	87.001	82.601	87.001	87.001	87.001	87.001	87.001	87.001	87.001	87.001	87.001	87.001
>gi|71039754|gb|DQ020491.1|_11381352_Luffa_begomovirus_associated_DNA_beta_complete_sequence	87.001	87.001	87.001	75.001	75.001	75.001	75.001	75.001	87.001	87.001	87.001	87.001	87.001	87.001	87.001	87.001	87.001	91.301	91.301	91.301	91.301	91.301	91.301	91.301	91.301	91.301	91.301	91.301	91.301	91.301	91.301	91.301	91.301	91.301	91.301	91.301	91.301	87.001	82.601	87.001	87.001	87.001	87.001	87.001	87.001	87.001	87.001	87.001	87.001
>gi|56694134|gb|AY704663.1|_467682_Cotton_leaf_curl_Multan_virusassociated_DNA_beta_complete_sequence	87.001	87.001	87.001	75.001	75.001	75.001	75.001	75.001	87.001	87.001	87.001	87.001	87.001	87.001	87.001	87.001	87.001	91.301	91.301	91.301	91.301	91.301	91.301	91.301	91.301	91.301	91.301	91.301	91.301	91.301	91.301	91.301	91.301	91.301	91.301	91.301	91.301	87.001	82.601	87.001	87.001	87.001	87.001	87.001	87.001	87.001	87.001	87.001	87.001
>gi|62528813|gb|AY817151.1|_11401354_Bitter_gourd_leaf_curl_diseaseassociated_DNA_beta_complete_sequence	87.001	87.001	87.001	75.001	75.001	75.001	75.001	75.001	87.001	87.001	87.001	87.001	87.001	87.001	87.001	87.001	87.001	91.301	91.301	91.301	91.301	91.301	91.301	91.301	91.301	91.301	91.301	91.301	91.301	91.301	91.301	91.301	91.301	91.301	91.301	91.301	91.301	87.001	82.601	87.001	87.001	87.001	87.001	87.001	87.001	87.001	87.001	87.001	87.001
>gi|574585206|gb|KF766952.1|_11321346_Cotton_leaf_curl_Multan_betasatellite_isolate_DH_complete_sequence	87.001	87.001	87.001	75.001	75.001	75.001	75.001	75.001	87.001	87.001	87.001	87.001	87.001	87.001	87.001	87.001	87.001	91.301	91.301	91.301	91.301	91.301	91.301	91.301	91.301	91.301	91.301	91.301	91.301	91.301	91.301	91.301	91.301	91.301	91.301	91.301	91.301	87.001	82.601	87.001	87.001	87.001	87.001	87.001	87.001	87.001	87.001	87.001	87.001
>gi|427776128|gb|JX861211.1|_11331347_Cotton_leaf_curl_Multan_betasatellite_isolate_Fz1_complete_sequence	87.001	87.001	87.001	75.001	75.001	75.001	75.001	75.001	87.001	87.001	87.001	87.001	87.001	87.001	87.001	87.001	87.001	91.301	91.301	91.301	91.301	91.301	91.301	91.301	91.301	91.301	91.301	91.301	91.301	91.301	91.301	91.301	91.301	91.301	91.301	91.301	91.301	87.001	82.601	87.001	87.001	87.001	87.001	87.001	87.001	87.001	87.001	87.001	87.001
>gi|378940604|gb|JN968574.1|_11331347_Cotton_leaf_curl_Multan_betasatellite_isolate_GD37_complete_sequence	87.001	87.001	87.001	75.001	75.001	75.001	75.001	75.001	87.001	87.001	87.001	87.001	87.001	87.001	87.001	87.001	87.001	91.301	91.301	91.301	91.301	91.301	91.301	91.301	91.301	91.301	91.301	91.301	91.301	91.301	91.301	91.301	91.301	91.301	91.301	91.301	91.301	87.001	82.601	87.001	87.001	87.001	87.001	87.001	87.001	87.001	87.001	87.001	87.001
>gi|304421177|gb|GQ478345.1|_11271341_Eclipta_yellow_vein_betasatellite_clone_EcYVBPKFai06_complete_sequence	87.001	87.001	87.001	75.001	75.001	75.001	75.001	75.001	87.001	87.001	87.001	87.001	87.001	87.001	87.001	87.001	87.001	91.301	91.301	91.301	91.301	91.301	91.301	91.301	91.301	91.301	91.301	91.301	91.301	91.301	91.301	91.301	91.301	91.301	91.301	91.301	91.301	87.001	82.601	87.001	87.001	87.001	87.001	87.001	87.001	87.001	87.001	87.001	87.001
>gi|260100832|gb|GQ503176.1|_11321346_Cotton_leaf_curl_Multan_betasatellite_complete_sequence	87.001	87.001	87.001	75.001	75.001	75.001	75.001	75.001	87.001	87.001	87.001	87.001	87.001	87.001	87.001	87.001	87.001	91.301	91.301	91.301	91.301	91.301	91.301	91.301	91.301	91.301	91.301	91.301	91.301	91.301	91.301	91.301	91.301	91.301	91.301	91.301	91.301	87.001	82.601	87.001	87.001	87.001	87.001	87.001	87.001	87.001	87.001	87.001	87.001
>gi|186462806|gb|EU384591.1|_9271141_Cotton_leaf_curl_Multan_betasatellite_isolate_Latbeta11_segment_truncated_DNAbeta_complete_sequence	87.001	87.001	87.001	75.001	75.001	75.001	75.001	75.001	87.001	87.001	87.001	87.001	87.001	87.001	87.001	87.001	87.001	91.301	91.301	91.301	91.301	91.301	91.301	91.301	91.301	91.301	91.301	91.301	91.301	91.301	91.301	91.301	91.301	91.301	91.301	91.301	91.301	87.001	82.601	87.001	87.001	87.001	87.001	87.001	87.001	87.001	87.001	87.001	87.001
>gi|186462804|gb|EU384590.1|_11361350_Cotton_leaf_curl_Multan_betasatellite_isolate_Latbeta9_complete_sequence	87.001	87.001	87.001	75.001	75.001	75.001	75.001	75.001	87.001	87.001	87.001	87.001	87.001	87.001	87.001	87.001	87.001	91.301	91.301	91.301	91.301	91.301	91.301	91.301	91.301	91.301	91.301	91.301	91.301	91.301	91.301	91.301	91.301	91.301	91.301	91.301	91.301	87.001	82.601	87.001	87.001	87.001	87.001	87.001	87.001	87.001	87.001	87.001	87.001
>gi|148767363|gb|EF614160.1|_11411355_Ludwigia_leaf_distortion_betasatellite_India_Bahraich_Hibiscus_2006_clone_YVMNIBah18_beta_C1__C1__gene_complete_cds	87.001	87.001	87.001	75.001	75.001	75.001	75.001	75.001	87.001	87.001	87.001	87.001	87.001	87.001	87.001	87.001	87.001	91.301	91.301	91.301	91.301	91.301	91.301	91.301	91.301	91.301	91.301	91.301	91.301	91.301	91.301	91.301	91.301	91.301	91.301	91.301	91.301	87.001	82.601	87.001	87.001	87.001	87.001	87.001	87.001	87.001	87.001	87.001	87.001
>gi|379991344|emb|FN678779.1|_11311346_Kenaf_leaf_curl_betasatellite_complete_sequence_clone_HYBETA	87.001	87.001	87.001	75.001	75.001	75.001	75.001	75.001	87.001	87.001	87.001	87.001	87.001	87.001	87.001	87.001	87.001	91.301	91.301	91.301	91.301	91.301	91.301	91.301	91.301	91.301	91.301	91.301	91.301	91.301	91.301	91.301	91.301	91.301	91.301	91.301	91.301	87.001	82.601	87.001	87.001	87.001	87.001	87.001	87.001	87.001	87.001	87.001	87.001
>gi|371804916|emb|FR772083.1|_11311346_Kenaf_leaf_curl_betasatellite_isolate_Pakistan_204_06_Faisalabad1	87.001	87.001	87.001	75.001	75.001	75.001	75.001	75.001	87.001	87.001	87.001	87.001	87.001	87.001	87.001	87.001	87.001	91.301	91.301	91.301	91.301	91.301	91.301	91.301	91.301	91.301	91.301	91.301	91.301	91.301	91.301	91.301	91.301	91.301	91.301	91.301	91.301	87.001	82.601	87.001	87.001	87.001	87.001	87.001	87.001	87.001	87.001	87.001	87.001
>gi|668728348|gb|KM103522.1|_11591373_Cotton_leaf_curl_virus_betasatellite_isolate_S11_complete_sequence	87.001	87.001	87.001	75.001	75.001	75.001	75.001	75.001	87.001	87.001	87.001	87.001	87.001	87.001	87.001	87.001	87.001	91.301	91.301	91.301	91.301	91.301	91.301	91.301	91.301	91.301	91.301	91.301	91.301	91.301	91.301	91.301	91.301	91.301	91.301	91.301	91.301	87.001	82.601	87.001	87.001	87.001	87.001	87.001	87.001	87.001	87.001	87.001	87.001
>gi|574585204|gb|KF766950.1|_11321346_Cotton_leaf_curl_Multan_betasatellite_isolate_Mm_complete_sequence	87.001	87.001	87.001	75.001	75.001	75.001	75.001	75.001	87.001	87.001	87.001	87.001	87.001	87.001	87.001	87.001	87.001	91.301	91.301	91.301	91.301	91.301	91.301	91.301	91.301	91.301	91.301	91.301	91.301	91.301	91.301	91.301	91.301	91.301	91.301	91.301	91.301	87.001	82.601	87.001	87.001	87.001	87.001	87.001	87.001	87.001	87.001	87.001	87.001
>gi|395394411|gb|JQ963632.1|_11301344_Cotton_leaf_curl_Multan_betasatellite_isolate_SZ2_complete_sequence	87.001	87.001	87.001	75.001	75.001	75.001	75.001	75.001	87.001	87.001	87.001	87.001	87.001	87.001	87.001	87.001	87.001	91.301	91.301	91.301	91.301	91.301	91.301	91.301	91.301	91.301	91.301	91.301	91.301	91.301	91.301	91.301	91.301	91.301	91.301	91.301	91.301	87.001	82.601	87.001	87.001	87.001	87.001	87.001	87.001	87.001	87.001	87.001	87.001
>gi|290894668|gb|GU574207.1|_11331347_Cotton_leaf_curl_Multan_betasatellite_isolate_Okra1_complete_sequence	87.001	87.001	87.001	75.001	75.001	75.001	75.001	75.001	87.001	87.001	87.001	87.001	87.001	87.001	87.001	87.001	87.001	91.301	91.301	91.301	91.301	91.301	91.301	91.301	91.301	91.301	91.301	91.301	91.301	91.301	91.301	91.301	91.301	91.301	91.301	91.301	91.301	87.001	82.601	87.001	87.001	87.001	87.001	87.001	87.001	87.001	87.001	87.001	87.001
>gi|58202593|gb|AY744380.1|_11601374_Cotton_leaf_curl_virusassociated_DNA_beta_complete_sequence	87.001	87.001	87.001	75.001	75.001	75.001	75.001	75.001	87.001	87.001	87.001	87.001	87.001	87.001	87.001	87.001	87.001	91.301	91.301	91.301	91.301	91.301	91.301	91.301	91.301	91.301	91.301	91.301	91.301	91.301	91.301	91.301	91.301	91.301	91.301	91.301	91.301	87.001	82.601	87.001	87.001	87.001	87.001	87.001	87.001	87.001	87.001	87.001	87.001
>gi|66471749|emb|AJ971710.1|_11341348_Malvastrum_yellow_vein_virusassociated_DNA_beta_complete_genome_isolate_Y303	87.001	87.001	87.001	75.001	75.001	75.001	75.001	75.001	87.001	87.001	87.001	87.001	87.001	87.001	87.001	87.001	87.001	91.301	91.301	91.301	91.301	91.301	91.301	91.301	91.301	91.301	91.301	91.301	91.301	91.301	91.301	91.301	91.301	91.301	91.301	91.301	91.301	87.001	82.601	87.001	87.001	87.001	87.001	87.001	87.001	87.001	87.001	87.001	87.001
>gi|66471721|emb|AJ971696.1|_11341348_Malvastrum_yellow_vein_virusassociated_DNA_beta_complete_genome_isolate_Y198	87.001	87.001	87.001	75.001	75.001	75.001	75.001	75.001	87.001	87.001	87.001	87.001	87.001	87.001	87.001	87.001	87.001	91.301	91.301	91.301	91.301	91.301	91.301	91.301	91.301	91.301	91.301	91.301	91.301	91.301	91.301	91.301	91.301	91.301	91.301	91.301	91.301	87.001	82.601	87.001	87.001	87.001	87.001	87.001	87.001	87.001	87.001	87.001	87.001
>gi|66471719|emb|AJ971695.1|_11341348_Malvastrum_yellow_vein_virusassociated_DNA_beta_complete_genome_isolate_Y197	87.001	87.001	87.001	75.001	75.001	75.001	75.001	75.001	87.001	87.001	87.001	87.001	87.001	87.001	87.001	87.001	87.001	91.301	91.301	91.301	91.301	91.301	91.301	91.301	91.301	91.301	91.301	91.301	91.301	91.301	91.301	91.301	91.301	91.301	91.301	91.301	91.301	87.001	82.601	87.001	87.001	87.001	87.001	87.001	87.001	87.001	87.001	87.001	87.001
>gi|66471712|emb|AJ971461.1|_11341348_Malvastrum_yellow_vein_virusassociated_DNA_beta_complete_genome_isolate_Y193	87.001	87.001	87.001	75.001	75.001	75.001	75.001	75.001	87.001	87.001	87.001	87.001	87.001	87.001	87.001	87.001	87.001	91.301	91.301	91.301	91.301	91.301	91.301	91.301	91.301	91.301	91.301	91.301	91.301	91.301	91.301	91.301	91.301	91.301	91.301	91.301	91.301	87.001	82.601	87.001	87.001	87.001	87.001	87.001	87.001	87.001	87.001	87.001	87.001
>gi|66471708|emb|AJ971459.1|_11341348_Malvastrum_yellow_vein_virusassociated_DNA_beta_complete_genome_isolate_Y189	87.001	87.001	87.001	75.001	75.001	75.001	75.001	75.001	87.001	87.001	87.001	87.001	87.001	87.001	87.001	87.001	87.001	91.301	91.301	91.301	91.301	91.301	91.301	91.301	91.301	91.301	91.301	91.301	91.301	91.301	91.301	91.301	91.301	91.301	91.301	91.301	91.301	87.001	82.601	87.001	87.001	87.001	87.001	87.001	87.001	87.001	87.001	87.001	87.001
>gi|645999569|gb|KJ437507.1|_11471361_Okra_leaf_curl_betasatellite_isolate_EL14_complete_sequence	87.001	87.001	87.001	75.001	75.001	75.001	75.001	75.001	87.001	87.001	87.001	87.001	87.001	87.001	87.001	87.001	87.001	91.301	91.301	91.301	91.301	91.301	91.301	91.301	91.301	91.301	91.301	91.301	91.301	91.301	91.301	91.301	91.301	91.301	91.301	91.301	91.301	87.001	82.601	87.001	87.001	87.001	87.001	87.001	87.001	87.001	87.001	87.001	87.001
>gi|527290434|gb|KF413617.1|_11331353_Cotton_leaf_curl_Multan_betasatellite_isolate_G2_C1_protein_gene_complete_cds	87.001	87.001	87.001	75.001	75.001	75.001	75.001	75.001	87.001	87.001	87.001	87.001	87.001	87.001	87.001	87.001	87.001	91.301	91.301	91.301	91.301	91.301	91.301	91.301	91.301	91.301	91.301	91.301	91.301	91.301	91.301	91.301	91.301	91.301	91.301	91.301	91.301	87.001	82.601	87.001	87.001	87.001	87.001	87.001	87.001	87.001	87.001	87.001	87.001
>gi|649725488|gb|KJ614230.1|_11341353_Luffa_puckering_and_leaf_distortionassociated_betasatellite_India_Gurdaspur_Okra_2013_complete_sequence	87.001	87.001	87.001	75.001	75.001	75.001	75.001	75.001	87.001	87.001	87.001	87.001	87.001	87.001	87.001	87.001	87.001	91.301	91.301	91.301	91.301	91.301	91.301	91.301	91.301	91.301	91.301	91.301	91.301	91.301	91.301	91.301	91.301	91.301	91.301	91.301	91.301	87.001	82.601	87.001	87.001	87.001	87.001	87.001	87.001	87.001	87.001	87.001	87.001
>gi|549084300|emb|HE602949.1|_535749_Cotton_leaf_curl_Multan_betasatellite_defective_interfering_DNA_clone_SJ2	87.001	87.001	87.001	75.001	75.001	75.001	75.001	75.001	87.001	87.001	87.001	87.001	87.001	87.001	87.001	87.001	87.001	91.301	91.301	91.301	91.301	91.301	91.301	91.301	91.301	91.301	91.301	91.301	91.301	91.301	91.301	91.301	91.301	91.301	91.301	91.301	91.301	87.001	82.601	87.001	87.001	87.001	87.001	87.001	87.001	87.001	87.001	87.001	87.001
>gi|549084279|emb|HE601946.1|_11501364_Cotton_leaf_curl_Multan_betasatellite_complete_sequence_clone_SJ9	87.001	87.001	87.001	75.001	75.001	75.001	75.001	75.001	87.001	87.001	87.001	87.001	87.001	87.001	87.001	87.001	87.001	91.301	91.301	91.301	91.301	91.301	91.301	91.301	91.301	91.301	91.301	91.301	91.301	91.301	91.301	91.301	91.301	91.301	91.301	91.301	91.301	87.001	82.601	87.001	87.001	87.001	87.001	87.001	87.001	87.001	87.001	87.001	87.001
>gi|186462826|gb|EU384603.1|_11361355_Cotton_leaf_curl_Multan_betasatellite_isolate_DarBeta3_complete_sequence	87.001	87.001	87.001	75.001	75.001	75.001	75.001	75.001	87.001	87.001	87.001	87.001	87.001	87.001	87.001	87.001	87.001	91.301	91.301	91.301	91.301	91.301	91.301	91.301	91.301	91.301	91.301	91.301	91.301	91.301	91.301	91.301	91.301	91.301	91.301	91.301	91.301	87.001	82.601	87.001	87.001	87.001	87.001	87.001	87.001	87.001	87.001	87.001	87.001
>gi|186462818|gb|EU384599.1|_11341353_Cotton_leaf_curl_Multan_betasatellite_isolate_DarBeta11_complete_sequence	87.001	87.001	87.001	75.001	75.001	75.001	75.001	75.001	87.001	87.001	87.001	87.001	87.001	87.001	87.001	87.001	87.001	91.301	91.301	91.301	91.301	91.301	91.301	91.301	91.301	91.301	91.301	91.301	91.301	91.301	91.301	91.301	91.301	91.301	91.301	91.301	91.301	87.001	82.601	87.001	87.001	87.001	87.001	87.001	87.001	87.001	87.001	87.001	87.001
>gi|186462816|gb|EU384598.1|_11331352_Cotton_leaf_curl_Multan_betasatellite_isolate_Darbeta14_segment_DNAbeta_complete_sequence	87.001	87.001	87.001	75.001	75.001	75.001	75.001	75.001	87.001	87.001	87.001	87.001	87.001	87.001	87.001	87.001	87.001	91.301	91.301	91.301	91.301	91.301	91.301	91.301	91.301	91.301	91.301	91.301	91.301	91.301	91.301	91.301	91.301	91.301	91.301	91.301	91.301	87.001	82.601	87.001	87.001	87.001	87.001	87.001	87.001	87.001	87.001	87.001	87.001
>gi|186462785|gb|EU384580.1|_11361355_Cotton_leaf_curl_Multan_betasatellite_isolate_Punbeta18_complete_sequence	87.001	87.001	87.001	75.001	75.001	75.001	75.001	75.001	87.001	87.001	87.001	87.001	87.001	87.001	87.001	87.001	87.001	91.301	91.301	91.301	91.301	91.301	91.301	91.301	91.301	91.301	91.301	91.301	91.301	91.301	91.301	91.301	91.301	91.301	91.301	91.301	91.301	87.001	82.601	87.001	87.001	87.001	87.001	87.001	87.001	87.001	87.001	87.001	87.001
>gi|66471743|emb|AJ971707.1|_11341348_Malvastrum_yellow_vein_virusassociated_DNA_beta_complete_genome_isolate_Y300	87.001	87.001	87.001	75.001	75.001	75.001	75.001	75.001	87.001	87.001	87.001	87.001	87.001	87.001	87.001	87.001	87.001	91.301	91.301	91.301	91.301	91.301	91.301	91.301	91.301	91.301	91.301	91.301	91.301	91.301	91.301	91.301	91.301	91.301	91.301	91.301	91.301	87.001	82.601	87.001	87.001	87.001	87.001	87.001	87.001	87.001	87.001	87.001	87.001
>gi|27525487|emb|AJ297908.1|_11331347_Cotton_leaf_curl_disease_associated_sequence_DNA_beta_molecule_c1_gene_clone_u811	87.001	87.001	87.001	75.001	75.001	75.001	75.001	75.001	87.001	87.001	87.001	87.001	87.001	87.001	87.001	87.001	87.001	91.301	91.301	91.301	91.301	91.301	91.301	91.301	91.301	91.301	91.301	91.301	91.301	91.301	91.301	91.301	91.301	91.301	91.301	91.301	91.301	87.001	82.601	87.001	87.001	87.001	87.001	87.001	87.001	87.001	87.001	87.001	87.001
>gi|668728258|gb|KJ959627.1|_11571371_Cotton_leaf_curl_betasatellite_isolate_IARI30_complete_sequence	87.001	87.001	87.001	79.201	79.201	79.201	79.201	79.201	87.001	87.001	87.001	87.001	87.001	87.001	87.001	87.001	87.001	91.301	91.301	91.301	91.301	91.301	91.301	91.301	91.301	91.301	91.301	91.301	91.301	91.301	91.301	91.301	91.301	91.301	91.301	91.301	91.301	83.301	79.201	83.301	83.301	83.301	83.301	83.301	83.301	83.301	83.301	83.301	83.301
>gi|14627028|emb|AJ292769.1|_11371351_Cotton_leaf_curl_virusassociated_DNA_beta_putative_c1_gene	87.001	87.001	87.001	75.001	75.001	75.001	75.001	75.001	87.001	87.001	87.001	87.001	87.001	87.001	87.001	87.001	87.001	91.301	91.301	91.301	91.301	91.301	91.301	91.301	91.301	91.301	91.301	91.301	91.301	91.301	91.301	91.301	91.301	91.301	91.301	91.301	91.301	87.001	82.601	87.001	87.001	87.001	87.001	87.001	87.001	87.001	87.001	87.001	87.001
>gi|325911129|gb|HQ257372.1|_11401354_Cotton_leaf_curl_Multan_betasatellite_clone_bt_21_complete_sequence	87.001	87.001	87.001	75.001	75.001	75.001	75.001	75.001	87.001	87.001	87.001	87.001	87.001	87.001	87.001	87.001	87.001	91.301	91.301	91.301	91.301	91.301	91.301	91.301	91.301	91.301	91.301	91.301	91.301	91.301	91.301	91.301	91.301	91.301	91.301	91.301	91.301	87.001	82.601	87.001	87.001	87.001	87.001	87.001	87.001	87.001	87.001	87.001	87.001
>gi|33284760|emb|AJ316038.1|_11371351_Cotton_leaf_curl_disease_associated_sequence_putative_C1_gene_clone_U794	87.001	87.001	87.001	75.001	75.001	75.001	75.001	75.001	87.001	87.001	87.001	87.001	87.001	87.001	87.001	87.001	87.001	91.301	91.301	91.301	91.301	91.301	91.301	91.301	91.301	91.301	91.301	91.301	91.301	91.301	91.301	91.301	91.301	91.301	91.301	91.301	91.301	87.001	82.601	87.001	87.001	87.001	87.001	87.001	87.001	87.001	87.001	87.001	87.001
>gi|76160871|gb|DQ191161.1|_11361350_Cotton_leaf_curl_virusassociated_DNA_beta_isolate_Bhatinda_C1__C1__gene_complete_cds	87.001	87.001	87.001	75.001	75.001	75.001	75.001	75.001	87.001	87.001	87.001	87.001	87.001	87.001	87.001	87.001	87.001	91.301	91.301	91.301	91.301	91.301	91.301	91.301	91.301	91.301	91.301	91.301	91.301	91.301	91.301	91.301	91.301	91.301	91.301	91.301	91.301	87.001	82.601	87.001	87.001	87.001	87.001	87.001	87.001	87.001	87.001	87.001	87.001
>gi|33284758|emb|AJ316037.1|_11391353_Cotton_leaf_curl_disease_associated_sequence_putative_C1_gene_clone_U791	87.001	87.001	87.001	75.001	75.001	75.001	75.001	75.001	87.001	87.001	87.001	87.001	87.001	87.001	87.001	87.001	87.001	91.301	91.301	91.301	91.301	91.301	91.301	91.301	91.301	91.301	91.301	91.301	91.301	91.301	91.301	91.301	91.301	91.301	91.301	91.301	91.301	87.001	82.601	87.001	87.001	87.001	87.001	87.001	87.001	87.001	87.001	87.001	87.001
>gi|27525495|emb|AJ299443.1|_10331247_Cotton_leaf_curl_disease_associated_sequence_defective_DNA_beta_molecule	87.001	87.001	87.001	75.001	75.001	75.001	75.001	75.001	87.001	87.001	87.001	87.001	87.001	87.001	87.001	87.001	87.001	91.301	91.301	91.301	91.301	91.301	91.301	91.301	91.301	91.301	91.301	91.301	91.301	91.301	91.301	91.301	91.301	91.301	91.301	91.301	91.301	87.001	82.601	87.001	87.001	87.001	87.001	87.001	87.001	87.001	87.001	87.001	87.001
>gi|27525486|emb|AJ291601.1|_10341248_Cotton_leaf_curl_disease_associated_sequence_defective_DNA_beta_molecule	87.001	87.001	87.001	75.001	75.001	75.001	75.001	75.001	87.001	87.001	87.001	87.001	87.001	87.001	87.001	87.001	87.001	91.301	91.301	91.301	91.301	91.301	91.301	91.301	91.301	91.301	91.301	91.301	91.301	91.301	91.301	91.301	91.301	91.301	91.301	91.301	91.301	87.001	82.601	87.001	87.001	87.001	87.001	87.001	87.001	87.001	87.001	87.001	87.001
>gi|295417818|emb|FN432359.1|_11371351_Cotton_leaf_curl_virusassociated_DNA_beta_complete_sequence	87.001	87.001	87.001	75.001	75.001	75.001	75.001	75.001	87.001	87.001	87.001	87.001	87.001	87.001	87.001	87.001	87.001	91.301	91.301	91.301	91.301	91.301	91.301	91.301	91.301	91.301	91.301	91.301	91.301	91.301	91.301	91.301	91.301	91.301	91.301	91.301	91.301	87.001	82.601	87.001	87.001	87.001	87.001	87.001	87.001	87.001	87.001	87.001	87.001
>gi|281426409|emb|AM712320.1|_11371351_Cotton_leaf_curl_virusPakistan_Multan_bC1_gene_for_beta_C1_protein_clone_Tbeta_83	87.001	87.001	87.001	75.001	75.001	75.001	75.001	75.001	87.001	87.001	87.001	87.001	87.001	87.001	87.001	87.001	87.001	91.301	91.301	91.301	91.301	91.301	91.301	91.301	91.301	91.301	91.301	91.301	91.301	91.301	91.301	91.301	91.301	91.301	91.301	91.301	91.301	87.001	82.601	87.001	87.001	87.001	87.001	87.001	87.001	87.001	87.001	87.001	87.001
>gi|281426401|emb|AM712316.1|_11361350_Cotton_leaf_curl_virusPakistan_Multan_bC1_gene_for_beta_C1_protein_clone_Tbeta_36	87.001	87.001	87.001	75.001	75.001	75.001	75.001	75.001	87.001	87.001	87.001	87.001	87.001	87.001	87.001	87.001	87.001	91.301	91.301	91.301	91.301	91.301	91.301	91.301	91.301	91.301	91.301	91.301	91.301	91.301	91.301	91.301	91.301	91.301	91.301	91.301	91.301	87.001	82.601	87.001	87.001	87.001	87.001	87.001	87.001	87.001	87.001	87.001	87.001
>gi|281426399|emb|AM712315.1|_11371351_Cotton_leaf_curl_virusPakistan_Multan_bC1_gene_for_beta_C1_protein_clone_Tbeta_11	87.001	87.001	87.001	75.001	75.001	75.001	75.001	75.001	87.001	87.001	87.001	87.001	87.001	87.001	87.001	87.001	87.001	91.301	91.301	91.301	91.301	91.301	91.301	91.301	91.301	91.301	91.301	91.301	91.301	91.301	91.301	91.301	91.301	91.301	91.301	91.301	91.301	87.001	82.601	87.001	87.001	87.001	87.001	87.001	87.001	87.001	87.001	87.001	87.001
>gi|281426397|emb|AM712314.1|_11371351_Cotton_leaf_curl_virusPakistan_Multan_bC1_gene_for_beta_C1_protein_clone_Tbeta_8	87.001	87.001	87.001	75.001	75.001	75.001	75.001	75.001	87.001	87.001	87.001	87.001	87.001	87.001	87.001	87.001	87.001	91.301	91.301	91.301	91.301	91.301	91.301	91.301	91.301	91.301	91.301	91.301	91.301	91.301	91.301	91.301	91.301	91.301	91.301	91.301	91.301	87.001	82.601	87.001	87.001	87.001	87.001	87.001	87.001	87.001	87.001	87.001	87.001
>gi|281426391|emb|AM712311.1|_11371351_Cotton_leaf_curl_virusPakistan_Multan_bC1_gene_for_beta_C1_protein_clone_Tbeta_1	87.001	87.001	87.001	75.001	75.001	75.001	75.001	75.001	87.001	87.001	87.001	87.001	87.001	87.001	87.001	87.001	87.001	91.301	91.301	91.301	91.301	91.301	91.301	91.301	91.301	91.301	91.301	91.301	91.301	91.301	91.301	91.301	91.301	91.301	91.301	91.301	91.301	87.001	82.601	87.001	87.001	87.001	87.001	87.001	87.001	87.001	87.001	87.001	87.001
>gi|14627030|emb|AJ298903.1|_11351349_Cotton_leaf_curl_virusassociated_DNA_beta_c1_gene	87.001	87.001	87.001	75.001	75.001	75.001	75.001	75.001	87.001	87.001	87.001	87.001	87.001	87.001	87.001	87.001	87.001	91.301	91.301	91.301	91.301	91.301	91.301	91.301	91.301	91.301	91.301	91.301	91.301	91.301	91.301	91.301	91.301	91.301	91.301	91.301	91.301	87.001	82.601	87.001	87.001	87.001	87.001	87.001	87.001	87.001	87.001	87.001	87.001
>gi|308744262|gb|HM461864.1|_11401359_Cotton_leaf_curl_Multan_betasatellite_clone_lko_old_21_complete_sequence	87.001	87.001	87.001	75.001	75.001	75.001	75.001	75.001	87.001	87.001	87.001	87.001	87.001	87.001	87.001	87.001	87.001	91.301	91.301	91.301	91.301	91.301	91.301	91.301	91.301	91.301	91.301	91.301	91.301	91.301	91.301	91.301	91.301	91.301	91.301	91.301	91.301	87.001	82.601	87.001	87.001	87.001	87.001	87.001	87.001	87.001	87.001	87.001	87.001
>gi|238799856|gb|EU384587.2|_11381352_Cotton_leaf_curl_Multan_betasatellite_isolate_Punbeta7B_complete_sequence	87.001	87.001	87.001	75.001	75.001	75.001	75.001	75.001	87.001	87.001	87.001	87.001	87.001	87.001	87.001	87.001	87.001	91.301	91.301	91.301	91.301	91.301	91.301	91.301	91.301	91.301	91.301	91.301	91.301	91.301	91.301	91.301	91.301	91.301	91.301	91.301	91.301	87.001	82.601	87.001	87.001	87.001	87.001	87.001	87.001	87.001	87.001	87.001	87.001
>gi|238819808|gb|FJ861371.1|_11381357_Cotton_leaf_curl_Multan_betasatellitePakistan_163_08_complete_sequence	87.001	87.001	87.001	75.001	75.001	75.001	75.001	75.001	87.001	87.001	87.001	87.001	87.001	87.001	87.001	87.001	87.001	91.301	91.301	91.301	91.301	91.301	91.301	91.301	91.301	91.301	91.301	91.301	91.301	91.301	91.301	91.301	91.301	91.301	91.301	91.301	91.301	87.001	82.601	87.001	87.001	87.001	87.001	87.001	87.001	87.001	87.001	87.001	87.001
>gi|186462801|gb|EU384588.1|_11361355_Cotton_leaf_curl_Multan_betasatellite_isolate_Punbeta4_complete_sequence	87.001	87.001	87.001	75.001	75.001	75.001	75.001	75.001	87.001	87.001	87.001	87.001	87.001	87.001	87.001	87.001	87.001	91.301	91.301	91.301	91.301	91.301	91.301	91.301	91.301	91.301	91.301	91.301	91.301	91.301	91.301	91.301	91.301	91.301	91.301	91.301	91.301	87.001	82.601	87.001	87.001	87.001	87.001	87.001	87.001	87.001	87.001	87.001	87.001
>gi|186462789|gb|EU384582.1|_11371356_Cotton_leaf_curl_Multan_betasatellite_isolate_Punbeta16_complete_sequence	87.001	87.001	87.001	75.001	75.001	75.001	75.001	75.001	87.001	87.001	87.001	87.001	87.001	87.001	87.001	87.001	87.001	91.301	91.301	91.301	91.301	91.301	91.301	91.301	91.301	91.301	91.301	91.301	91.301	91.301	91.301	91.301	91.301	91.301	91.301	91.301	91.301	87.001	82.601	87.001	87.001	87.001	87.001	87.001	87.001	87.001	87.001	87.001	87.001
>gi|22536170|gb|AF534188.1|_353580_Cotton_leaf_curl_virusassociated_DNA_beta_isolate_CLCuVS_gene_sequence	87.001	87.001	87.001	75.001	75.001	75.001	75.001	75.001	87.001	87.001	87.001	87.001	87.001	87.001	87.001	87.001	87.001	91.301	91.301	91.301	91.301	91.301	91.301	91.301	91.301	91.301	91.301	91.301	91.301	91.301	91.301	91.301	91.301	91.301	91.301	91.301	91.301	87.001	82.601	87.001	87.001	87.001	87.001	87.001	87.001	87.001	87.001	87.001	87.001
>gi|66471745|emb|AJ971708.1|_11341348_Malvastrum_yellow_vein_virusassociated_DNA_beta_complete_genome_isolate_Y301	87.001	87.001	87.001	75.001	75.001	75.001	75.001	75.001	87.001	87.001	87.001	87.001	87.001	87.001	87.001	87.001	87.001	91.301	91.301	91.301	91.301	91.301	91.301	91.301	91.301	91.301	91.301	91.301	91.301	91.301	91.301	91.301	91.301	91.301	91.301	91.301	91.301	87.001	82.601	87.001	87.001	87.001	87.001	87.001	87.001	87.001	87.001	87.001	87.001
>gi|261597272|gb|GQ370389.2|_11601374_Cotton_leaf_curl_virusassociated_DNA_beta_isolate_Lucknow_complete_sequence	82.601	82.601	82.601	70.801	70.801	70.801	70.801	70.801	82.601	82.601	82.601	82.601	82.601	82.601	82.601	82.601	82.601	87.001	87.001	87.001	87.001	87.001	87.001	87.001	87.001	87.001	87.001	87.001	87.001	87.001	87.001	87.001	87.001	87.001	87.001	87.001	87.001	82.601	78.301	82.601	82.601	82.601	82.601	82.601	82.601	82.601	82.601	82.601	82.601
>gi|261597275|gb|GQ259599.2|_11421351_Cotton_leaf_curl_virusassociated_DNA_beta_complete_sequence	82.601	82.601	82.601	70.801	70.801	70.801	70.801	70.801	82.601	82.601	82.601	82.601	82.601	82.601	82.601	82.601	82.601	87.001	87.001	87.001	87.001	87.001	87.001	87.001	87.001	87.001	87.001	87.001	87.001	87.001	87.001	87.001	87.001	87.001	87.001	87.001	87.001	82.601	78.301	82.601	82.601	82.601	82.601	82.601	82.601	82.601	82.601	82.601	82.601
	1	2	3	4	5	6	7	8	9	10	11	12	13	14	15	16	17	18	19	20	21	22	23	24	25	26	27	28	29	30	31	32	33	34	35	36	37	38	39	40	41	42	43	44	45	46	47	48	49
>gi|283467495|emb|AM494978.1|_1215_Digera_arvensis_yellow_vein_diseaseassociated_DNA_beta_complete_sequence_clone_tan41	63.201	63.201	63.201	59.101	59.101	59.101	59.101	59.101	63.601	63.601	63.601	63.601	63.601	63.601	63.601	63.601	63.601	68.401	68.401	68.401	68.401	68.401	68.401	68.401	68.401	68.401	68.401	68.401	68.401	68.401	68.401	68.401	68.401	68.401	68.401	68.401	68.401	56.501	56.501	56.501	56.501	56.501	56.501	56.501	56.501	56.501	56.501	56.501	56.501
>gi|283467499|emb|AM494980.1|_1216_Digera_arvensis_yellow_vein_diseaseassociated_DNA_beta_complete_sequence_clone_tan38	63.201	63.201	63.201	59.101	59.101	59.101	59.101	59.101	63.601	63.601	63.601	63.601	63.601	63.601	63.601	63.601	63.601	68.401	68.401	68.401	68.401	68.401	68.401	68.401	68.401	68.401	68.401	68.401	68.401	68.401	68.401	68.401	68.401	68.401	68.401	68.401	68.401	56.501	56.501	56.501	56.501	56.501	56.501	56.501	56.501	56.501	56.501	56.501	56.501
>gi|283467497|emb|AM494979.1|_1215_Digera_arvensis_yellow_vein_diseaseassociated_DNA_beta_complete_sequence_clone_tan43	63.201	63.201	63.201	59.101	59.101	59.101	59.101	59.101	63.601	63.601	63.601	63.601	63.601	63.601	63.601	63.601	63.601	68.401	68.401	68.401	68.401	68.401	68.401	68.401	68.401	68.401	68.401	68.401	68.401	68.401	68.401	68.401	68.401	68.401	68.401	68.401	68.401	56.501	56.501	56.501	56.501	56.501	56.501	56.501	56.501	56.501	56.501	56.501	56.501
[truncated: 107 more columns]
